# Supplementary material for: Type I Interferon Pathway Activation Disrupts Monocyte Maturation and Enhances Immune Evasion in Multiple Myeloma
Source: Adv Sci (Weinh). 2025 Nov 30;13(9):e10816. doi: 10.1002/advs.202510816 (PMC12904021; doi:10.1002/advs.202510816)
Supplement: Supplementary file 2 — Supporting Table [file ADVS-13-e10816-s002.xlsx]

## Sheet: Table 1
Supplementary table 1. Characteristics of healthy donors and multiple myeloma patients.
Sample name	Organ	Sex (F/M)	Age	HD/MM	Type	ISS	R-ISS
HD01-BM	BM	M	40	healthy donor	NA	NA	NA
HD02-BM	BM	F	34	healthy donor	NA	NA	NA
HD03-BM	BM	M	26	healthy donor	NA	NA	NA
HD04-PB	PB	M	45	healthy donor	NA	NA	NA
HD05-PB	PB	M	25	healthy donor	NA	NA	NA
HD06-PB	PB	M	19	healthy donor	NA	NA	NA
HD07-PB	PB	M	25	healthy donor	NA	NA	NA
HD08-PB	PB	M	30	healthy donor	NA	NA	NA
HD09-PB	PB	F	40	healthy donor	NA	NA	NA
HD10-PB	PB	M	34	healthy donor	NA	NA	NA
HD11-PB	PB	M	26	healthy donor	NA	NA	NA
HD12-PB	PB	F	45	healthy donor	NA	NA	NA
MM01-PB	PB	M	68	newly diagnosed MM	IgA Kappa	3	2
MM02-PB	PB	F	60	newly diagnosed MM	IgG Lambda	3	2
MM03-PB	PB	F	63	newly diagnosed MM	Lambda light chain	2	2
MM04-PB	PB	F	55	newly diagnosed MM	IgG Lambda	3	3
MM05-PB	PB	M	66	newly diagnosed MM	IgA Kappa	3	3
MM06-PB	PB	M	48	newly diagnosed MM	IgG Kappa	3	3
MM07-PB	PB	F	68	newly diagnosed MM	Kappa light chain	3	3
MM01_BM	BM	M	68	newly diagnosed MM	IgA Kappa	3	2
MM02_BM	BM	F	60	newly diagnosed MM	IgG Lambda	3	2
MM03_BM	BM	F	63	newly diagnosed MM	Lambda light chain	2	2
MM06_BM	BM	M	48	newly diagnosed MM	IgG Kappa	3	3
MM07_BM	BM	F	68	newly diagnosed MM	Kappa light chain	3	3
Abbreviation: HD, healthy donor; MM, multiple myeloma; ISS, international staging system; R-ISS, revised international staging system; iFISH, interphase fluorescence in situ hybridization; BM, bone marrow; PB, peripheral blood; NA, not applicable.

## Sheet: Table 2
Supplementary table 2. Sequencing information of individual samples.
Sample name	Single-cell sequencing kit	Estimated Number of Cells	Mean Reads per Cell	Mean Genes per Cell
HD01-BM	Chromium Single Cell 3′ GEM, Library & Gel Bead Kit v3	1470	2027.08	834.58
HD02-BM	Chromium Single Cell 3ʹ GEM, Library & Gel Bead Kit v3	2986	5561.08	1595.68
HD03-BM	Chromium Single Cell 3′ GEM, Library & Gel Bead Kit v3	2679	4612.61	1444.63
HD04-PB	Chromium Single Cell 3′ GEM, Library & Gel Bead Kit v3	5708	3711.03	1212.11
HD05-PB	Chromium Single Cell 3′ GEM, Library & Gel Bead Kit v3	5053	3237.42	1117.8
HD06-PB	Chromium Single Cell 3ʹ GEM, Library & Gel Bead Kit v3	4638	3818.72	1249.13
HD07-PB	Chromium Single Cell 3′ GEM, Library & Gel Bead Kit v3	1889	14522.8	3265.49
HD08-PB	Chromium Single Cell 3′ GEM, Library & Gel Bead Kit v3	7338	11609.6	2893.32
HD09-PB	Chromium Single Cell 3′ GEM, Library & Gel Bead Kit v3	10986	8727.47	2388.93
HD10-PB	Chromium Single Cell 3ʹ GEM, Library & Gel Bead Kit v3	4617	11554.9	2965.88
HD11-PB	Chromium Single Cell 3′ GEM, Library & Gel Bead Kit v3	2189	13392.1	3137.34
HD12-PB	Chromium Single Cell 3′ GEM, Library & Gel Bead Kit v3	6018	12960.7	3042.19
MM01-PB	Chromium Single Cell 3′ GEM, Library & Gel Bead Kit v3	4329	4818.19	1505.39
MM02-PB	Chromium Single Cell 3ʹ GEM, Library & Gel Bead Kit v3	3089	7866.55	2039.92
MM03-PB	Chromium Single Cell 3′ GEM, Library & Gel Bead Kit v3	5342	5211.77	1613.44
MM04-PB	Chromium Single Cell 3′ GEM, Library & Gel Bead Kit v3	6726	11251.6	2801.64
MM05-PB	Chromium Single Cell 3′ GEM, Library & Gel Bead Kit v3	7034	9451.79	2482.84
MM06-PB	Chromium Single Cell 3ʹ GEM, Library & Gel Bead Kit v3	3788	10546.9	3036.3
MM07-PB	Chromium Single Cell 3′ GEM, Library & Gel Bead Kit v3	3584	10080.4	2669.99
MM01_BM	Chromium Single Cell 3′ GEM, Library & Gel Bead Kit v3	4621	4486.95	1430.86
MM02_BM	Chromium Single Cell 3′ GEM, Library & Gel Bead Kit v3	3883	7574.16	1977.78
MM03_BM	Chromium Single Cell 3ʹ GEM, Library & Gel Bead Kit v3	3716	5041.02	1576.38
MM06_BM	Chromium Single Cell 3′ GEM, Library & Gel Bead Kit v3	4163	10128.6	2779.82
MM07_BM	Chromium Single Cell 3′ GEM, Library & Gel Bead Kit v3	3165	10454.1	2695.41
MM09-Pre	Chromium Single Cell 3′ GEM, Library & Gel Bead Kit v3	302	11743.8	2973.76
MM10-Pre	Chromium Single Cell 3ʹ GEM, Library & Gel Bead Kit v3	81	7518.14	2197.96
MM11-Pre	Chromium Single Cell 3′ GEM, Library & Gel Bead Kit v3	182	6052.42	1986.87
MM12-Pre	Chromium Single Cell 3′ GEM, Library & Gel Bead Kit v3	416	7154.86	2118
MM13-Pre	Chromium Single Cell 3′ GEM, Library & Gel Bead Kit v3	777	6229.69	1824.74
MM14-Pre	Chromium Single Cell 3ʹ GEM, Library & Gel Bead Kit v3	80	7795.35	2155.45
MM15-Pre	Chromium Single Cell 3′ GEM, Library & Gel Bead Kit v3	251	9587.49	2412.87
MM16-Pre	Chromium Single Cell 3′ GEM, Library & Gel Bead Kit v3	196	4888.32	1355.79
MM17-Pre	Chromium Single Cell 3′ GEM, Library & Gel Bead Kit v3	122	5717.68	1735.06
MM19-Pre	Chromium Single Cell 3ʹ GEM, Library & Gel Bead Kit v3	91	10045.3	2671.02
MM09-Post	Chromium Single Cell 3′ GEM, Library & Gel Bead Kit v3	249	9370.2	1870.91
MM10-Post	Chromium Single Cell 3ʹ GEM, Library & Gel Bead Kit v3	1152	4331.98	2454.48
MM11-Post	Chromium Single Cell 3′ GEM, Library & Gel Bead Kit v3	437	8925.44	1325.3
MM12-Post	Chromium Single Cell 3′ GEM, Library & Gel Bead Kit v3	407	8315.6	2366.41
MM13-Post	Chromium Single Cell 3′ GEM, Library & Gel Bead Kit v3	124	7369.3	2123.4
MM14-Post	Chromium Single Cell 3ʹ GEM, Library & Gel Bead Kit v3	172	8225.9	2245.49
MM15-Post	Chromium Single Cell 3′ GEM, Library & Gel Bead Kit v3	227	10254.1	2380.66
MM16-Post	Chromium Single Cell 3′ GEM, Library & Gel Bead Kit v3	305	5307.71	2343.26
MM17-Post	Chromium Single Cell 3′ GEM, Library & Gel Bead Kit v3	84	9138.28	1430.38
MM19-Post	Chromium Single Cell 3ʹ GEM, Library & Gel Bead Kit v3	483	6930.12	2441.87

## Sheet: Table 3
Supplementary table 3. Signature genes (top 30 DEGs) of each monocyte subpopulation.
a. Differentially-expressed genes in BM monocyte subpopulation (compared between all 7 monocyte clusters).							b. Differentially-expressed genes in PB monocyte subpopulation (compared between all 7 monocyte clusters).
Cluster	Gene symbol	avg_log2FC	p_val_adj				Cluster	Gene symbol	avg_log2FC	p_val_adj
B0	S100A12	2.41543	0				P0	S100A8	1.90932	0
B0	S100A8	2.37198	0				P0	S100A12	1.83869	0
B0	S100A9	2.06537	0				P0	S100A9	1.60955	0
B0	VCAN	1.55383	0				P0	CXCL8	1.21018	0
B0	RETN	1.4947	0				P0	VCAN	1.16251	0
B0	PLBD1	1.41483	0				P0	ALOX5AP	1.12141	0
B0	SLC2A3	1.36549	0				P0	RBP7	1.03036	0
B0	ALOX5AP	1.31433	0				P0	CYP1B1	1.02359	0
B0	CYP1B1	1.31017	0				P0	SLC2A3	0.957442	0
B0	SELL	1.24497	0				P0	RETN	0.933687	0
B0	CXCL8	1.21388	0				P0	G0S2	0.87932	0
B0	LYZ	1.09565	0				P0	FOS	0.875885	0
B0	PADI4	1.07365	0				P0	SELL	0.865981	0
B0	METTL9	1.06717	0				P0	EREG	0.85741	0
B0	RFLNB	1.06183	0				P0	PLBD1	0.854518	0
B0	RBP7	1.0375	0				P0	LYZ	0.853837	0
B0	EMB	1.03653	0				P0	VNN2	0.842063	0
B0	BASP1	1.00884	0				P0	IRS2	0.797025	0
B0	EREG	0.986579	0				P0	BASP1	0.788367	0
B0	IRS2	0.975613	0				P0	PTGS2	0.78676	0
B0	CKAP4	0.96975	0				P0	THBS1	0.75965	0
B0	RNASE2	0.965385	0				P0	JUN	0.755281	0
B0	MCEMP1	0.960691	0				P0	CSF3R	0.747242	0
B0	MGST1	0.959345	0				P0	METTL9	0.73816	0
B0	QPCT	0.93791	0				P0	FOLR3	0.722216	0
B0	MEGF9	0.937319	0				P0	RFLNB	0.719644	0
B0	HMGB2	0.932103	0				P0	QPCT	0.708901	0
B0	ITGAM	0.901737	0				P0	MGST1	0.706108	0
B0	CD36	0.881976	0				P0	ITGAM	0.703136	0
B0	MNDA	0.87303	0				P0	RGS2	0.703043	0
B1	CLEC10A	1.40566	0				P1	LGALS2	0.848295	0
B1	HLA-DPB1	1.08878	0				P1	GPR183	0.765383	0
B1	HLA-DRB1	1.06105	0				P1	HLA-DMA	0.724021	0
B1	HLA-DRA	1.03609	0				P1	HLA-DRA	0.673231	0
B1	HLA-DMA	1.02964	0				P1	HLA-DQB1	0.670754	0
B1	HLA-DQB1	1.00795	0				P1	HLA-DMB	0.666152	0
B1	CD74	0.925868	0				P1	HLA-DRB1	0.655585	0
B1	LMNA	0.908885	0				P1	CPVL	0.652671	0
B1	PID1	0.584191	0				P1	CD74	0.626696	0
B1	LGALS2	0.780456	3.40422e-295				P1	HLA-DPB1	0.616956	0
B1	HLA-DQA1	1.18528	7.23572e-287				P1	ARL4C	0.59967	0
B1	HLA-DMB	0.77166	4.25494e-277				P1	CD99	0.599434	0
B1	HLA-DRB5	0.886895	1.24977e-270				P1	CLEC10A	0.586245	0
B1	HLA-DPA1	0.818928	5.69224e-269				P1	MS4A6A	0.57169	0
B1	GPR183	1.08887	7.15839e-266				P1	HLA-DQA1	0.52337	0
B1	DUSP2	0.863688	4.44664e-238				P1	YBX3	0.455865	0
B1	CPVL	0.734876	2.23188e-234				P1	TAGLN2	0.437616	0
B1	RPLP0	0.573988	3.12435e-193				P1	PID1	0.429582	0
B1	FABP5	0.495759	7.29614e-179				P1	S100A10	0.424053	0
B1	GADD45B	0.772853	1.0587e-163				P1	CXCR4	0.422822	0
B1	MS4A6A	0.544715	2.37888e-157				P1	SGK1	0.407058	0
B1	BHLHE40	0.465911	4.29762e-148				P1	CEBPD	0.405017	0
B1	CDKN1A	0.492656	8.21672e-144				P1	RPLP0	0.401261	0
B1	LIPA	0.532231	1.3405e-131				P1	ZFP36L2	0.3993	0
B1	PPA1	0.484135	1.58768e-124				P1	HLA-DPA1	0.384885	0
B1	CD99	0.481928	2.51626e-120				P1	LYZ	0.38171	0
B1	ARL4C	0.466382	1.83503e-108				P1	CDKN1A	0.37715	0
B1	YBX3	0.4826	3.29512e-108				P1	CAPG	0.361591	0
B1	HLA-DQA2	0.773653	2.71133e-80				P1	HLA-DQA2	0.412647	4.70358e-212
B1	CCL4L2	0.520873	1.06598e-48				P1	HLA-DRB5	0.373582	4.09403e-80
B2	FCGR3A	2.61713	0				P2	FCGR3A	2.634	0
B2	LYPD2	2.25979	0				P2	CDKN1C	2.60577	0
B2	RHOC	1.90121	0				P2	LYPD2	2.01882	0
B2	CDKN1C	1.78311	0				P2	RHOC	1.82599	0
B2	MS4A7	1.65404	0				P2	MS4A7	1.66182	0
B2	IFITM2	1.54989	0				P2	IFITM2	1.39027	0
B2	NAP1L1	1.46155	0				P2	HES4	1.37853	0
B2	HES4	1.44186	0				P2	LST1	1.33409	0
B2	LST1	1.42023	0				P2	TCF7L2	1.29778	0
B2	C1QA	1.38794	0				P2	CKB	1.29313	0
B2	SMIM25	1.32192	0				P2	NAP1L1	1.27875	0
B2	C1QB	1.29882	0				P2	CTSC	1.23165	0
B2	CD79B	1.29168	0				P2	SMIM25	1.18561	0
B2	CTSC	1.24164	0				P2	DRAP1	1.18491	0
B2	RPS19	1.24133	0				P2	IFITM3	1.16379	0
B2	ABI3	1.23545	0				P2	CSF1R	1.1595	0
B2	CKB	1.22842	0				P2	RPS19	1.1577	0
B2	CSF1R	1.15773	0				P2	CD79B	1.12948	0
B2	IFITM1	1.14026	0				P2	ABI3	1.11786	0
B2	TCF7L2	1.13469	0				P2	KLF2	1.09725	0
B2	CTSL	1.13366	0				P2	MTSS1	1.08601	0
B2	SPN	1.12963	0				P2	SIGLEC10	1.06773	0
B2	IFITM3	1.12886	0				P2	SPN	1.06056	0
B2	VMO1	1.1183	0				P2	RRAS	1.05024	0
B2	HMOX1	1.10612	0				P2	IFITM1	1.03791	0
B2	DRAP1	1.1004	0				P2	HMOX1	1.03752	0
B2	LRRC25	1.084	0				P2	LRRC25	1.0178	0
B2	EVL	1.06806	0				P2	AIF1	1.00367	0
B2	SIGLEC10	1.05035	0				P2	EVL	1.00088	0
B2	MS4A4A	1.03629	0				P2	FAM110A	0.991435	0
B3	CXCL10	3.69297	0				P3	ISG15	1.44966	0
B3	IFIT2	1.78066	9.0473e-119				P3	MX1	1.3964	0
B3	ISG15	2.06843	7.37838e-116				P3	IFI44L	1.25829	0
B3	CCL2	1.79039	5.05791e-111				P3	IFI6	1.12532	0
B3	GBP1	1.70168	3.61843e-104				P3	MX2	1.07569	0
B3	RSAD2	1.44061	7.80779e-96				P3	IFIT2	1.05862	0
B3	IFIT1	1.82749	1.10921e-94				P3	IFIT1	1.05504	0
B3	HERC5	1.29255	1.17199e-94				P3	PARP14	1.02001	0
B3	LAP3	1.28118	1.31857e-93				P3	XAF1	1.00034	0
B3	NEXN	0.945416	1.22788e-88				P3	IFI44	0.997084	0
B3	TNFSF10	1.50208	2.92934e-84				P3	IFIT3	0.983513	0
B3	IFIT3	1.57321	1.61053e-83				P3	HERC5	0.930514	0
B3	ISG20	1.6375	1.88469e-77				P3	LAP3	0.911003	0
B3	EPSTI1	1.10821	4.8528e-73				P3	EPSTI1	0.896917	0
B3	MX1	1.61119	2.95205e-70				P3	EIF2AK2	0.875257	0
B3	MARCKS	1.32044	2.01783e-63				P3	RNF213	0.844626	0
B3	GBP5	1.03452	2.91933e-61				P3	APOBEC3A	0.844187	0
B3	SAMD9L	0.997489	4.83087e-59				P3	OAS2	0.819063	0
B3	IFI44	0.901787	1.51526e-57				P3	STAT1	0.787109	0
B3	GBP4	0.950175	3.02128e-57				P3	RSAD2	0.770564	0
B3	APOL6	0.988762	9.91225e-55				P3	OAS3	0.754065	0
B3	IFI44L	0.955537	1.26128e-54				P3	TNFSF13B	0.741789	0
B3	PARP14	0.970669	6.81481e-51				P3	TNFSF10	0.734869	0
B3	MX2	1.13602	1.50782e-49				P3	PLSCR1	0.728909	0
B3	IRF7	0.903176	1.45453e-48				P3	NCF1	0.728324	0
B3	IFI16	0.93954	6.29315e-46				P3	CD14	0.71221	0
B3	NT5C3A	0.909039	4.43505e-41				P3	CMPK2	0.709862	0
B3	MT2A	1.02594	2.08056e-39				P3	LY6E	0.692683	0
B3	IL1RN	1.03858	4.02012e-33				P3	CCR1	0.691796	0
B3	APOBEC3A	1.02025	1.06828e-09				P3	IFI16	0.689157	0
B4	HLA-DPB1	0.872156	0				P4	C1QB	2.30886	0
B4	CD52	0.834186	0				P4	C1QA	2.23679	0
B4	HLA-DPA1	0.805871	0				P4	FCGR3A	1.20086	0
B4	FCGR3A	0.713513	0				P4	HLA-DQA1	1.00851	0
B4	RPS19	0.58669	0				P4	HLA-DPB1	1.00573	0
B4	FTL	0.46289	0				P4	PLAC8	0.98198	0
B4	IFITM3	0.669416	1.15299e-302				P4	HLA-DPA1	0.972808	0
B4	HLA-DQA1	0.828591	7.56846e-277				P4	RHOC	0.882631	0
B4	NPC2	0.525263	1.81775e-263				P4	IFITM3	0.836884	0
B4	YBX1	0.469447	1.34446e-244				P4	CD52	0.828225	0
B4	IFITM2	0.516254	1.89017e-243				P4	RPS19	0.795829	0
B4	HLA-DRA	0.56231	1.56919e-241				P4	CALHM6	0.79261	0
B4	CD74	0.509517	2.07223e-230				P4	KLF2	0.721425	0
B4	TIMP1	0.585575	3.02613e-229				P4	VAMP5	0.718356	0
B4	PLAC8	0.725461	8.21593e-220				P4	TCF7L2	0.702581	0
B4	HLA-DRB1	0.504263	1.11745e-213				P4	ABI3	0.685424	0
B4	CALHM6	0.662608	1.21893e-212				P4	MT2A	0.667818	0
B4	ABI3	0.520902	1.50628e-199				P4	TUBA1B	0.666337	0
B4	C1QC	1.56421	6.22314e-188				P4	IFITM2	0.664729	0
B4	VAMP5	0.589772	4.02467e-184				P4	NAP1L1	0.659759	0
B4	C1QA	1.71324	4.06057e-183				P4	CDKN1C	0.651891	0
B4	HES4	0.512585	1.49574e-179				P4	LST1	0.644855	0
B4	MT2A	0.618585	5.33668e-176				P4	TIMP1	0.633775	0
B4	TCF7L2	0.46739	4.33443e-175				P4	HLA-DQA2	0.629177	0
B4	C1QB	1.79655	4.80718e-149				P4	MARCKSL1	0.626181	0
B4	APOBEC3A	0.828979	1.53517e-146				P4	SPN	0.615372	0
B4	CX3CR1	0.510307	3.72948e-146				P4	YBX1	0.613575	0
B4	IFI30	0.529609	4.72241e-101				P4	EVL	0.611729	0
B4	IFITM1	0.465668	6.24487e-68				P4	APOBEC3A	0.631853	1.30645e-246
B4	HLA-DRB5	0.467438	1.64517e-60				P4	HLA-DRB5	0.644453	3.42805e-86
B5	CCL3L1	1.46979	0				P5	IL1B	2.06421	0
B5	IL1B	1.29917	0				P5	CCL4	2.04822	0
B5	LGALS2	1.181	0				P5	CCL3	1.92463	0
B5	IER3	0.872025	0				P5	CCL3L1	1.86271	0
B5	CD14	0.849256	0				P5	CCL4L2	1.83975	0
B5	TNFAIP3	0.817911	0				P5	CXCL2	1.50336	0
B5	NFKBIA	0.802538	0				P5	NFKBIA	1.3527	0
B5	SGK1	0.767097	0				P5	IER3	1.27458	0
B5	MS4A6A	0.723253	0				P5	TNFAIP3	1.26203	0
B5	CLEC4E	0.688328	0				P5	CXCL8	1.19543	0
B5	NCF1	0.679973	0				P5	G0S2	1.19502	0
B5	LYZ	0.553032	0				P5	RGCC	1.07041	0
B5	CSF3R	0.600069	7.43016e-299				P5	DUSP2	1.06283	0
B5	ZFP36	0.54272	1.43354e-286				P5	CXCL3	1.01185	0
B5	CCL3	1.43905	1.68117e-277				P5	EREG	0.908112	0
B5	CD99	0.567946	8.49839e-277				P5	AREG	0.87169	0
B5	ZFP36L1	0.63376	1.13017e-273				P5	SGK1	0.843036	0
B5	RNASE6	0.51659	1.46578e-263				P5	GADD45B	0.802863	0
B5	CXCL8	0.64981	3.27421e-229				P5	SOD2	0.788816	0
B5	CCR1	0.576165	5.50877e-229				P5	CD83	0.764354	0
B5	ATP2B1-AS1	0.537992	2.14268e-213				P5	ATP2B1	0.741258	0
B5	CXCL2	0.935326	2.07489e-204				P5	PPIF	0.735705	0
B5	CCL4L2	1.13487	1.19701e-179				P5	ZFP36	0.73229	0
B5	EGR1	0.730304	5.81792e-174				P5	ATP2B1-AS1	0.716959	0
B5	G0S2	0.817604	6.70101e-152				P5	IL1RN	0.706155	0
B5	SOD2	0.515888	4.44165e-148				P5	PPP1R15A	0.705698	0
B5	DUSP6	0.523735	4.24973e-141				P5	GPR183	0.674028	0
B5	CCL4	1.3218	8.89237e-131				P5	PHLDA1	0.669652	0
B5	HBB	0.605573	4.20803e-38				P5	PLAUR	0.649714	0
B5	HBA2	0.60156	2.57947e-19				P5	KLF10	0.644262	0
B6	MKI67	1.36501	0				P6	PPBP	6.0583	0
B6	CENPF	1.11436	0				P6	PF4	4.96485	0
B6	PTTG1	1.09807	4.66196e-299				P6	NRGN	4.4459	0
B6	PTMS	1.17507	1.22729e-206				P6	CCL5	4.02301	0
B6	RNASE2	2.14229	4.70986e-150				P6	GNG11	3.91211	0
B6	LGALS1	1.51154	4.28131e-108				P6	TUBB1	3.75753	0
B6	LYZ	1.45778	1.85216e-98				P6	HIST1H2AC	3.63137	0
B6	HSP90B1	1.77301	1.8684e-81				P6	CAVIN2	3.62778	0
B6	CES1	0.959183	3.5469e-76				P6	ACRBP	3.14298	0
B6	HMGN2	1.55695	5.55117e-76				P6	GP9	3.12054	0
B6	PPIB	1.16948	2.93538e-69				P6	CLU	2.87677	0
B6	MZT2B	1.27895	1.4126e-68				P6	PTCRA	2.75394	0
B6	H1FX	1.59349	6.42032e-68				P6	MYL9	2.59313	0
B6	ANP32E	1.00312	1.93502e-67				P6	CMTM5	2.59175	0
B6	CAPG	1.10123	4.67172e-60				P6	TMEM40	2.54764	0
B6	VIM	0.997446	5.84054e-56				P6	TREML1	2.50276	0
B6	S100A8	1.20984	1.55118e-52				P6	SPARC	2.29374	0
B6	PKM	0.916479	6.70985e-52				P6	GRAP2	2.22638	0
B6	S100A9	1.08698	2.93252e-50				P6	BEX3	2.208	0
B6	HMGB1	0.932928	1.47233e-48				P6	HIST1H3H	2.18827	0
B6	P4HB	0.964307	2.37195e-47				P6	ITGA2B	2.00856	0
B6	HSPA5	0.96899	3.68413e-43				P6	PRKAR2B	2.00456	0
B6	CALR	0.918447	5.60845e-43				P6	PDLIM1	2.00181	0
B6	H2AFV	0.936717	1.55663e-42				P6	TSC22D1	2.99639	2.91553e-226
B6	SLC2A3	0.979946	1.02057e-41				P6	MTURN	2.0187	7.05039e-226
B6	VCAN	0.916523	1.32892e-34				P6	MAP3K7CL	2.01293	1.24567e-119
B6	TOB1	0.944977	1.00443e-29				P6	RGS18	3.00059	3.62332e-92
B6	JUN	1.01945	2.35922e-26				P6	TUBA4A	2.77553	2.63602e-86
B6	RETN	0.97024	1.54125e-22				P6	ODC1	2.24495	7.88002e-60
B6	IFI27	1.16682	0.000217678				P6	RGS10	2.16356	1.25961e-43

## Sheet: Table 4
Supplementary table 4. Differentially-expressed genes in each monocyte between MM patients and HD. Related to Fig. 2C, 2D
a. Differentially-expressed genes in BM monocyte (MM patients compared to HD).							b. Differentially-expressed genes in PB monocyte (MM patients compared to HD).
Gene symbol	avg_log2FC	p_val_adj	pct.1	pct.2			Gene symbol	avg_log2FC	p_val_adj	pct.1	pct.2
IFI27	3.16378	0	0.236	0.016			ISG15	1.09184	0	0.808	0.57
C1QB	2.08804	0	0.263	0.025			C1QA	1.24016	0	0.234	0.127
C1QA	1.75452	1.09171e-292	0.329	0.103			C1QB	1.48403	0	0.147	0.04
ISG15	1.41486	0	0.828	0.438			IFI6	0.867896	0	0.797	0.543
IGKC	1.4029	3.72856e-275	0.218	0.032			YBX1	0.28847	0	0.963	0.907
IFI44L	1.31514	0	0.538	0.138			PDE4B	-0.309511	0	0.246	0.394
IGLC3	1.2194	8.0609e-261	0.184	0.018			IFI44L	0.778212	0	0.505	0.268
MT2A	1.14873	0	0.868	0.564			IFI44	0.431966	0	0.445	0.267
C1QC	1.06817	4.48265e-226	0.148	0.007			SH3GLB1	0.260075	0	0.619	0.533
LY6E	1.03737	0	0.922	0.595			GBP1	0.73307	0	0.479	0.228
AC020656.1	0.984651	8.86684e-261	0.447	0.193			GBP2	0.586496	0	0.672	0.48
IFITM1	0.969316	0	0.381	0.106			GBP4	0.420505	0	0.45	0.285
PLAC8	0.959224	0	0.818	0.436			GBP5	0.490473	0	0.328	0.132
IFITM3	0.919972	0	0.953	0.78			RPL5	-0.254002	0	0.971	0.966
IFI6	0.898691	0	0.82	0.522			C1orf162	0.44318	0	0.928	0.856
TNFSF10	0.895832	0	0.771	0.401			FCGR1B	0.316598	0	0.296	0.157
IFIT1	0.872655	0	0.31	0.039			TXNIP	0.639744	0	0.932	0.865
XAF1	0.867869	0	0.539	0.196			FCGR1A	0.59758	0	0.499	0.281
MX1	0.867437	0	0.453	0.159			HIST2H2AC	0.266382	0	0.252	0.136
EPSTI1	0.865229	0	0.598	0.217			CTSS	0.314775	0	0.998	0.995
CD63	0.84536	0	0.861	0.509			S100A11	0.312512	0	0.996	0.987
VAMP5	0.801029	0	0.79	0.486			S100A12	-0.424777	0	0.606	0.734
CXCR4	0.780121	0	0.615	0.261			TPM3	0.418749	0	0.936	0.856
PLAUR	0.758827	3.986e-285	0.784	0.557			IFI16	0.559504	0	0.724	0.548
LAP3	0.75819	0	0.622	0.261			FCGR3A	0.557825	0	0.599	0.442
IFIT3	0.753296	0	0.399	0.114			PTGS2	-0.483708	0	0.202	0.349
IGLC2	0.728374	7.87412e-251	0.193	0.028			RGS1	-0.273022	0	0.04	0.146
CEBPD	0.723105	0	0.807	0.58			G0S2	-1.47211	0	0.348	0.652
ANXA1	0.720934	0	0.904	0.756			CNIH4	0.318557	0	0.548	0.437
NEAT1	0.718114	0	0.999	0.98			CMPK2	0.261881	0	0.24	0.122
PLBD1	0.708955	3.94166e-270	0.592	0.334			RSAD2	0.379176	0	0.207	0.092
MAP3K8	0.697278	0	0.521	0.224			ID2	0.521603	0	0.747	0.622
IFI16	0.696689	0	0.679	0.335			FOSL2	-0.628016	0	0.433	0.642
SLC2A3	0.668746	1.79174e-158	0.47	0.29			EIF2AK2	0.463729	0	0.483	0.312
TYMP	0.66512	0	0.993	0.917			VAMP5	0.977131	0	0.803	0.611
APOBEC3A	0.663401	2.07458e-67	0.405	0.295			DUSP2	-0.697186	0	0.226	0.446
C5AR1	0.651577	5.27307e-270	0.741	0.506			IL1B	-0.946745	0	0.327	0.506
OAS1	0.644948	0	0.624	0.288			CXCR4	-0.476439	0	0.628	0.712
GBP1	0.628004	0	0.443	0.178			NMI	0.387503	0	0.572	0.429
GRN	0.613888	0	0.934	0.786			NR4A2	-0.402099	0	0.327	0.522
IFI44	0.610796	0	0.435	0.141			CYTIP	-0.341374	0	0.632	0.7
OAS2	0.608795	0	0.417	0.125			CIR1	0.266253	0	0.572	0.468
FCGR1A	0.600085	0	0.533	0.217			ITGA4	0.290772	0	0.456	0.348
PARP14	0.598896	0	0.433	0.171			STAT1	0.497238	0	0.696	0.485
IRS2	0.597442	6.33312e-284	0.533	0.258			AC114760.2	0.445254	0	0.304	0.158
RAB11FIP1	0.596193	3.51167e-247	0.488	0.251			EEF1B2	-0.270464	0	0.886	0.9
MALAT1	0.591084	0	1	1			RPL37A	-0.324374	0	0.994	0.997
SOCS3	0.589247	0	0.479	0.195			ARPC2	0.315851	0	0.987	0.942
H1FX	0.586874	1.14828e-155	0.489	0.302			SLC11A1	-0.315107	0	0.784	0.801
HLA-A	0.584026	0	0.996	0.971			SP110	0.330162	0	0.67	0.554
CLEC12A	0.575471	0	0.774	0.45			SP100	0.318234	0	0.594	0.478
CPVL	0.57491	0	0.776	0.515			ARL4C	-0.703022	0	0.277	0.467
RNF213	0.573794	0	0.71	0.439			RPL32	-0.310596	0	0.997	0.998
SAMD9L	0.57131	0	0.4	0.122			LSM3	0.260651	0	0.63	0.534
MX2	0.561775	2.24748e-221	0.522	0.294			MYD88	0.263063	0	0.621	0.517
MNDA	0.558755	7.39885e-223	0.934	0.834			CX3CR1	0.368518	0	0.414	0.298
LGALS3	0.557965	0	0.841	0.585			CCR1	0.398006	0	0.562	0.416
CALHM6	0.55351	1.00271e-214	0.719	0.48			CD47	0.257457	0	0.582	0.48
OTUD1	0.551648	7.33183e-186	0.382	0.183			PARP9	0.39332	0	0.437	0.261
JUND	0.548998	7.8014e-60	0.738	0.691			PARP14	0.455368	0	0.535	0.383
EIF2AK2	0.546028	0	0.382	0.121			PLSCR1	0.42275	0	0.702	0.569
TUBA1A	0.545889	1.94803e-271	0.793	0.539			P2RY13	0.434825	0	0.462	0.273
ARL4C	0.54159	1.08758e-226	0.266	0.079			TNFSF10	0.971319	0	0.794	0.587
HBEGF	0.541502	1.90847e-169	0.384	0.198			RPL35A	-0.31535	0	0.996	0.998
LGALS3BP	0.539982	0	0.251	0.039			LAP3	0.707558	0	0.686	0.456
AREG	0.539103	3.77711e-153	0.168	0.041			CXCL8	-0.714096	0	0.459	0.719
RSAD2	0.533809	1.68162e-297	0.227	0.03			EREG	-0.519768	0	0.175	0.307
UBC	0.533263	0	0.955	0.831			PLAC8	0.977016	0	0.772	0.542
VIM	0.528296	7.30015e-131	0.989	0.967			MRPS18C	0.270804	0	0.444	0.342
FGL2	0.526385	0	0.939	0.76			HERC5	0.399586	0	0.281	0.128
PARP9	0.52591	0	0.405	0.121			ANXA5	0.291825	0	0.923	0.839
CD14	0.52235	1.42768e-119	0.753	0.681			RPS3A	-0.347574	0	0.993	0.998
CTNNB1	0.520523	4.78895e-155	0.538	0.341			44986	0.412896	0	0.733	0.601
RGCC	0.518267	2.02452e-212	0.221	0.053			DDX60L	0.254251	0	0.338	0.229
GIMAP4	0.517479	0	0.686	0.374			RPL37	-0.440297	0	0.994	0.997
ZNF331	0.513871	2.13378e-212	0.172	0.024			GLRX	0.272046	0	0.848	0.771
PTPRC	0.508358	0	0.94	0.77			CAST	0.369781	0	0.801	0.75
IRF7	0.507997	0	0.55	0.26			IRF1	0.394269	0	0.724	0.598
IFI35	0.505591	0	0.557	0.243			TGFBI	-0.308078	0	0.58	0.677
H3F3B	0.504739	0	0.998	0.96			EGR1	0.612479	0	0.49	0.305
B2M	0.50438	0	1	1			HBEGF	-0.371388	0	0.248	0.384
HLA-DQA1	0.502106	2.38169e-133	0.442	0.279			DUSP1	-0.325153	0	0.995	0.993
HLA-DPA1	0.501644	2.296e-134	0.893	0.793			NQO2	0.27678	0	0.383	0.257
BLOC1S1	0.500873	0	0.899	0.656			PHACTR1	-0.339938	0	0.385	0.526
GLUL	0.49663	0	0.738	0.437			CD83	-0.630272	0	0.467	0.704
NFIL3	0.494497	1.12986e-242	0.337	0.12			HIST1H1C	0.25076	0	0.226	0.106
PSME2	0.493443	2.6209e-274	0.882	0.659			HLA-A	0.347219	0	0.996	0.979
IFIT2	0.491889	6.07706e-225	0.274	0.083			IER3	-0.862196	0	0.377	0.572
PSMB9	0.490667	3.41022e-258	0.855	0.63			AIF1	0.328166	0	0.995	0.984
SIGLEC1	0.484152	0	0.219	0.02			HLA-DRB5	1.22764	0	0.456	0.232
PTGER4	0.482257	9.11424e-296	0.387	0.133			HLA-DQA1	0.619793	0	0.548	0.431
SAMD9	0.479824	2.85756e-289	0.321	0.092			HLA-DQB1	0.476738	0	0.788	0.742
LTA4H	0.479494	2.28742e-241	0.738	0.486			PSMB8	0.397783	0	0.828	0.73
CLU	0.477265	3.65899e-251	0.156	0.005			PSMB9	0.570339	0	0.859	0.775
IGSF6	0.475846	4.81384e-272	0.704	0.444			TAP1	0.286748	0	0.453	0.339
HERC5	0.475323	8.2923e-232	0.234	0.055			HLA-DPA1	0.537447	0	0.918	0.861
STAT1	0.473801	1.96504e-264	0.628	0.351			HLA-DPB1	0.598638	0	0.89	0.861
BST2	0.472948	0	0.811	0.541			RPL10A	-0.294233	0	0.974	0.984
LCP1	0.470196	0	0.91	0.738			FKBP5	0.586686	0	0.461	0.252
PLSCR1	0.469088	1.58664e-284	0.643	0.351			PIM1	0.377435	0	0.317	0.145
JMJD1C	0.464245	6.9779e-194	0.468	0.247			TREM1	-0.263563	0	0.333	0.463
HLA-DQB1	0.463449	6.44248e-178	0.762	0.578			VEGFA	-0.265335	0	0.154	0.302
KLF6	0.463193	1.23536e-77	0.88	0.79			PNRC1	-0.306865	0	0.876	0.883
CD55	0.455577	4.93594e-235	0.685	0.437			UBE2J1	0.3504	0	0.589	0.444
CASP1	0.450044	3.27216e-267	0.852	0.611			CALHM6	0.922391	0	0.719	0.541
CALM1	0.44944	2.25983e-224	0.831	0.66			RPS12	-0.353697	0	0.996	0.998
MS4A4A	0.448945	7.01543e-237	0.367	0.145			SGK1	-0.340901	0	0.509	0.644
CCR1	0.448896	8.7872e-221	0.484	0.24			TNFAIP3	-0.541718	0	0.342	0.459
VEGFA	0.448426	9.38022e-130	0.233	0.095			DYNLT1	0.461566	0	0.693	0.54
OAS3	0.445595	0	0.323	0.085			SOD2	-0.375183	0	0.767	0.823
EGR2	0.444252	2.31211e-230	0.172	0.019			RNASET2	0.293748	0	0.918	0.84
TFRC	0.444013	9.46817e-243	0.279	0.079			RAC1	0.284416	0	0.963	0.897
AC114760.2	0.442422	2.5422e-119	0.357	0.206			TOMM7	-0.311774	0	0.914	0.951
THBD	0.438374	8.57087e-189	0.167	0.028			SNX10	0.259365	0	0.737	0.645
FCN1	0.43367	0	0.978	0.963			TAX1BP1	0.25817	0	0.725	0.635
NMI	0.433114	7.27365e-289	0.559	0.265			CPVL	0.363885	0	0.855	0.768
SGK1	0.432917	8.04901e-96	0.497	0.345			PSMA2	0.303969	0	0.714	0.604
MYADM	0.431558	1.06311e-161	0.599	0.398			BLVRA	0.279941	0	0.699	0.6
IL17RA	0.42927	1.15532e-224	0.508	0.264			SRI	0.300636	0	0.615	0.514
CAPG	0.428876	8.69053e-188	0.622	0.402			SAMD9	0.438009	0	0.37	0.201
SLC11A1	0.425955	9.31731e-190	0.734	0.513			SAMD9L	0.430827	0	0.406	0.24
SNX2	0.425325	6.02609e-293	0.648	0.343			PDK4	0.328256	0	0.277	0.123
S100A10	0.421809	4.45542e-263	0.979	0.914			GIMAP7	0.742525	0	0.526	0.253
C3AR1	0.421789	3.74574e-251	0.357	0.13			GIMAP4	0.49572	0	0.708	0.581
CST3	0.419853	0	0.999	0.99			TMEM176B	-0.533385	0	0.498	0.788
ANXA2	0.414688	7.14912e-271	0.921	0.753			TMEM176A	-0.45655	0	0.367	0.634
IFITM2	0.411996	1.77134e-159	0.941	0.798			SH3BGRL	0.257437	0	0.888	0.813
SP110	0.411965	7.50527e-242	0.637	0.363			RPL36A	-0.403221	0	0.923	0.972
MT-ND4L	0.41127	3.37249e-181	0.527	0.309			RPL39	-0.419773	0	0.997	0.999
OASL	0.407148	3.5188e-264	0.25	0.053			RPL10	-0.262647	0	0.998	0.999
AKAP13	0.401709	2.97016e-214	0.596	0.352			LY6E	0.788836	0	0.913	0.744
MAFB	0.400357	8.9117e-162	0.772	0.548			RPL8	-0.310588	0	0.995	0.997
HERPUD1	0.39658	1.87199e-224	0.661	0.4			ANXA1	0.392071	0	0.926	0.873
NDUFA12	0.395038	3.27615e-272	0.617	0.325			CTSL	0.418244	0	0.433	0.291
CLEC2B	0.392823	1.38246e-208	0.598	0.342			SLC31A2	0.340814	0	0.548	0.441
HIST1H1C	0.391024	1.34252e-234	0.213	0.039			RPL12	-0.33125	0	0.994	0.997
FLNA	0.38992	8.47249e-205	0.759	0.55			RPL7A	-0.272369	0	0.982	0.98
SMCHD1	0.381212	2.44692e-189	0.519	0.285			IFITM2	0.793335	0	0.958	0.864
NR4A2	0.38039	3.41761e-84	0.462	0.322			IFITM1	0.818329	0	0.4	0.16
TMEM123	0.379711	2.86781e-206	0.696	0.446			IFITM3	1.33701	0	0.96	0.82
MCL1	0.379707	1.81492e-110	0.872	0.761			IRF7	0.368595	0	0.534	0.414
ZBTB43	0.378364	1.1989e-174	0.28	0.107			RPLP2	-0.319941	0	0.996	0.998
CAST	0.377904	2.22958e-148	0.714	0.539			HBB	0.538839	0	0.26	0.006
NCF1	0.376221	1.05117e-121	0.708	0.515			TRIM22	0.27137	0	0.547	0.426
ATF3	0.375799	1.72378e-138	0.333	0.165			UBE2L6	0.35735	0	0.693	0.58
C1orf162	0.374239	1.08499e-203	0.927	0.755			SERPING1	0.279656	0	0.192	0.075
BLVRA	0.373542	2.71741e-250	0.664	0.379			MS4A4A	0.414027	0	0.319	0.186
CMPK2	0.372816	4.24639e-243	0.243	0.054			RARRES3	0.411424	0	0.565	0.453
ZFP36L2	0.372417	4.25971e-143	0.794	0.611			MALAT1	0.522594	0	0.999	0.999
DYNLT1	0.370974	3.79768e-214	0.649	0.383			DRAP1	0.304933	0	0.812	0.721
TRIB1	0.368967	1.32482e-206	0.41	0.184			FOLR3	-0.702414	0	0.111	0.224
TPM4	0.367273	1.69051e-193	0.438	0.217			NDUFC2	0.414569	0	0.721	0.577
CD36	0.367094	2.21094e-127	0.595	0.407			SMCO4	0.331771	0	0.605	0.491
SP100	0.366835	2.1204e-245	0.514	0.247			TMEM123	0.27347	0	0.754	0.667
GNAS	0.366444	2.2037e-152	0.665	0.483			CASP4	0.31135	0	0.758	0.656
KLF4	0.363881	6.85167e-110	0.687	0.504			CARD16	0.311164	0	0.912	0.852
DNTTIP2	0.362867	8.24235e-258	0.324	0.1			NRGN	-0.268641	0	0.356	0.515
MBD2	0.362819	5.50581e-236	0.533	0.264			RASSF4	-0.285302	0	0.376	0.503
IRF2BP2	0.362438	1.3946e-118	0.512	0.326			SRGN	-0.268953	0	0.997	0.994
FPR1	0.361105	7.61384e-174	0.772	0.557			RPS24	-0.258997	0	0.997	0.999
BCLAF1	0.360357	3.92317e-175	0.499	0.278			PPIF	-0.33099	0	0.28	0.412
RASGEF1B	0.360345	5.56484e-213	0.384	0.162			IFIT2	0.565052	0	0.369	0.165
FKBP5	0.358458	2.98006e-274	0.305	0.081			IFIT3	0.798064	0	0.448	0.187
XIST	0.358171	1.32131e-141	0.431	0.236			IFIT1	0.672045	0	0.32	0.125
GNAI2	0.358065	9.52579e-123	0.832	0.723			GSTO1	0.264989	0	0.857	0.77
GPR183	0.356644	3.23419e-69	0.289	0.173			C3AR1	0.34803	0	0.4	0.261
GPBAR1	0.356	2.06118e-199	0.489	0.251			GABARAPL1	-0.329288	0	0.355	0.517
CTSS	0.355096	0	0.999	0.983			TUBA1A	0.388923	0	0.856	0.719
FYB1	0.352874	1.07841e-189	0.901	0.714			GRASP	-0.31899	0	0.132	0.298
LAIR1	0.35102	3.30744e-249	0.367	0.133			NR4A1	-0.587357	0	0.366	0.582
CARD16	0.350534	2.89405e-200	0.922	0.737			BLOC1S1	0.457517	0	0.909	0.799
ADAR	0.350533	8.68573e-205	0.558	0.305			CD63	0.558747	0	0.891	0.754
UCP2	0.350177	5.19468e-169	0.745	0.518			MYL6	0.287001	0	0.995	0.979
TPM3	0.349406	1.22004e-184	0.899	0.735			TMBIM4	0.318937	0	0.856	0.768
SPTLC2	0.349072	4.36643e-238	0.388	0.151			DUSP6	0.812481	0	0.74	0.522
UBE2L6	0.347888	4.34611e-196	0.649	0.398			BTG1	-0.322539	0	0.926	0.898
S100A11	0.347379	0	0.998	0.985			NDUFA12	0.313579	0	0.684	0.597
OTOF	0.346998	2.98257e-167	0.103	0.001			ARPC3	0.253282	0	0.988	0.936
TOB1	0.346867	6.62286e-113	0.319	0.168			OAS1	0.515366	0	0.599	0.478
PHACTR1	0.346229	1.15133e-133	0.397	0.215			OAS3	0.322392	0	0.351	0.211
ANPEP	0.344756	9.40379e-96	0.35	0.206			OAS2	0.339184	0	0.412	0.277
CX3CR1	0.343102	2.30757e-153	0.44	0.238			OASL	0.293502	0	0.259	0.138
APOL6	0.342632	3.34762e-186	0.432	0.211			POMP	0.417974	0	0.873	0.764
FCGR3A	0.341426	5.85622e-63	0.582	0.446			EPSTI1	0.721561	0	0.61	0.332
ACSL1	0.340383	1.0592e-154	0.365	0.175			LCP1	0.30022	0	0.942	0.905
S100A8	0.338475	1	0.97	0.943			GPR183	-0.828559	0	0.208	0.451
RBX1	0.338042	1.42097e-161	0.838	0.615			PSME1	0.348925	0	0.934	0.856
UQCRB	0.338034	5.70893e-175	0.975	0.873			PSME2	0.709275	0	0.898	0.788
TNFSF13B	0.337531	1.34138e-151	0.835	0.638			NFKBIA	-0.876697	0	0.898	0.963
TRIM22	0.337121	3.52727e-195	0.514	0.271			NPC2	0.391775	0	0.966	0.944
ISG20	0.336224	4.73863e-135	0.268	0.116			GPR65	0.392685	0	0.432	0.239
VPS29	0.33295	9.22155e-207	0.705	0.433			IFI27	2.85954	0	0.161	0.011
ARL4A	0.332782	3.36995e-173	0.478	0.256			WARS	0.338316	0	0.737	0.628
USP15	0.332183	1.03775e-183	0.561	0.321			NOP10	0.277868	0	0.846	0.784
SERPINA1	0.33178	6.54574e-181	0.97	0.868			SRP14	0.257588	0	0.954	0.884
SMAP2	0.331766	2.57345e-181	0.658	0.411			ZNF106	0.327788	0	0.664	0.561
MYL12A	0.331511	1.01426e-205	0.968	0.847			B2M	0.599125	0	1	1
ROCK1	0.330965	1.46917e-185	0.511	0.28			RPL4	-0.265677	0	0.959	0.958
PSMA4	0.330921	9.51251e-147	0.804	0.568			RPLP1	-0.371274	0	0.998	0.999
CD300E	0.330772	6.42598e-170	0.595	0.36			PSMA4	0.545875	0	0.819	0.689
MRPS18C	0.330673	6.05779e-257	0.433	0.174			ISG20	0.373194	0	0.294	0.178
SSB	0.328033	2.18659e-207	0.521	0.268			HBA2	0.394467	0	0.193	0.004
ANXA5	0.326275	1.32183e-201	0.882	0.689			RPS15A	-0.309862	0	0.996	0.998
CLIC1	0.326172	4.56787e-235	0.955	0.849			PYCARD	0.260534	0	0.946	0.907
TLN1	0.325052	4.40632e-153	0.638	0.43			MT2A	0.906357	0	0.84	0.688
TAGAP	0.322081	3.60289e-196	0.328	0.127			HSBP1	0.288747	0	0.802	0.719
DIAPH1	0.321902	5.53258e-192	0.397	0.183			CYBA	0.397957	0	0.996	0.983
DDX60L	0.321566	2.14558e-208	0.278	0.088			RPL13	-0.311733	0	0.998	0.999
HLA-DPB1	0.31989	3.85887e-37	0.847	0.796			SCIMP	0.374556	0	0.549	0.413
TAP1	0.319864	1.53377e-199	0.444	0.211			XAF1	0.61246	0	0.588	0.396
STK17B	0.318949	5.18257e-162	0.79	0.578			KDM6B	-0.299161	0	0.359	0.5
BIN2	0.317485	5.11395e-199	0.606	0.344			PER1	-0.285756	0	0.312	0.454
NT5C3A	0.31677	9.99396e-174	0.304	0.121			EVI2B	0.367224	0	0.941	0.881
SRRM2	0.316283	4.92826e-148	0.604	0.396			SLFN5	0.263426	0	0.23	0.122
PSMB8	0.315619	1.96243e-179	0.803	0.553			CCL3	-0.901602	0	0.419	0.613
SRSF7	0.315328	2.24623e-205	0.636	0.374			CCL4	-0.665301	0	0.117	0.236
AGFG1	0.314813	7.18713e-166	0.343	0.151			CCL3L1	-1.00951	0	0.375	0.582
PTAFR	0.314691	1.13656e-185	0.384	0.172			CCL4L2	-0.598241	0	0.087	0.185
PER1	0.312825	5.13357e-192	0.321	0.123			IFI35	0.413566	0	0.555	0.41
EVI2B	0.312506	8.89387e-155	0.913	0.752			GRN	0.295909	0	0.94	0.884
HLA-DRA	0.312406	6.80401e-36	0.981	0.973			FMNL1	-0.288249	0	0.725	0.768
CTSA	0.312383	6.42601e-182	0.556	0.315			RPL38	-0.284334	0	0.987	0.993
SPAG9	0.311553	3.99575e-186	0.28	0.098			H3F3B	0.387287	0	0.996	0.978
FCGR1B	0.311087	2.56987e-195	0.322	0.122			LGALS3BP	0.380001	0	0.215	0.104
MAP1LC3B	0.310496	5.03836e-155	0.585	0.357			RNF213	0.612888	0	0.767	0.645
CITED2	0.309065	2.10651e-156	0.408	0.206			MYL12A	0.329862	0	0.967	0.91
LDLR	0.307762	3.5051e-200	0.211	0.049			MYL12B	0.262828	0	0.941	0.867
GBP5	0.307568	3.71427e-153	0.237	0.084			NDUFV2	0.258624	0	0.629	0.534
MYD88	0.307127	1.40225e-218	0.568	0.299			ANKRD12	0.286429	0	0.594	0.498
AHNAK	0.306374	6.58777e-83	0.684	0.531			CST3	0.302946	0	0.998	0.996
PIM1	0.306082	2.12528e-178	0.233	0.071			RAB5IF	0.281843	0	0.743	0.638
METRNL	0.303532	1.71693e-140	0.422	0.232			CTSZ	-0.300314	0	0.765	0.811
LIMS1	0.301639	3.50505e-157	0.505	0.288			RPS21	-0.45425	0	0.977	0.988
C8orf59	0.300221	3.70269e-213	0.55	0.286			EEF2	-0.28653	0	0.927	0.933
UBE2J1	0.29913	1.68049e-167	0.556	0.315			RPL36	-0.285782	0	0.993	0.997
GBP2	0.298875	2.83842e-146	0.565	0.339			STXBP2	-0.370078	0	0.892	0.926
CASP4	0.29862	1.17069e-169	0.709	0.458			RPS28	-0.368003	0	0.997	0.998
VCAN	0.297749	1.21843e-05	0.691	0.668			JUNB	-0.410208	0	0.984	0.959
MGAT1	0.297722	6.55025e-191	0.617	0.358			RAB8A	0.266208	0	0.64	0.541
CNIH4	0.295985	5.47688e-132	0.546	0.33			KLF2	0.503524	0	0.805	0.659
RNASET2	0.294208	2.91989e-120	0.885	0.701			RPL18A	-0.257833	0	0.995	0.998
DYNC1H1	0.294002	1.72148e-166	0.389	0.186			JUND	-0.645338	0	0.808	0.87
SERPING1	0.293322	4.88116e-183	0.186	0.04			ZFP36	-0.679896	0	0.922	0.945
IFIH1	0.292205	8.79741e-193	0.205	0.049			RPS16	-0.339154	0	0.992	0.996
FAM129A	0.291496	2.99496e-195	0.233	0.063			PLAUR	-0.551842	0	0.737	0.747
AC245128.3	0.290236	2.82529e-89	0.404	0.248			EMP3	0.321544	0	0.985	0.954
FERMT3	0.28945	8.26644e-173	0.564	0.326			PPP1R15A	-0.29154	0	0.616	0.716
SERPINB1	0.289236	6.49584e-97	0.777	0.621			A1BG	-0.292288	0	0.157	0.273
SRI	0.288649	1.7577e-176	0.593	0.341			OSM	-0.888524	0	0.122	0.356
PYCARD	0.287015	1.72716e-182	0.951	0.824			APOL6	0.383888	0	0.509	0.346
RGS2	0.286929	6.66874e-139	0.887	0.711			RBX1	0.326339	0	0.848	0.772
LRRFIP1	0.286901	1.50467e-128	0.874	0.719			TYMP	0.434609	0	0.993	0.97
CCDC88A	0.285668	2.164e-143	0.461	0.259			MX1	0.540411	0	0.462	0.308
NR4A3	0.285104	3.60483e-184	0.141	0.015			MT-CO1	-0.441965	0	0.999	1
PLXDC2	0.284991	4.61313e-159	0.41	0.205			MT-CO2	-0.32107	0	0.999	1
CRIP1	0.284892	2.77921e-23	0.729	0.612			MT-ATP6	-0.31876	0	0.998	0.995
PTGER2	0.283207	1.02744e-162	0.325	0.139			MT-CO3	-0.311831	0	0.999	1
FCAR	0.282829	1.88841e-200	0.185	0.033			MT-ND3	-0.471814	0	0.997	0.999
UPP1	0.28247	5.51415e-164	0.504	0.275			MT-ND4	-0.34518	0	0.999	0.999
MSN	0.28139	7.46555e-141	0.819	0.622			MT-CYB	-0.390974	0	0.997	0.987
PYGL	0.280439	1.31439e-192	0.365	0.151			HNRNPH1	-0.298647	1.61854e-299	0.623	0.725
PNPT1	0.279455	1.19699e-122	0.258	0.114			AC007952.4	-0.388919	3.27024e-294	0.233	0.338
PNPLA8	0.278907	5.52675e-156	0.346	0.159			CLEC2B	0.270501	6.3213e-291	0.704	0.605
ITM2B	0.278319	1.08618e-115	0.978	0.903			AC020656.1	-0.424678	1.52497e-290	0.446	0.543
SQOR	0.277712	3.47452e-173	0.505	0.268			EGR2	0.278665	3.69414e-280	0.256	0.16
HNRNPU	0.277439	1.81685e-106	0.724	0.54			SLC2A3	-0.454597	1.03816e-278	0.488	0.581
44986	0.277411	3.37114e-164	0.632	0.382			YWHAH	0.290705	3.00604e-276	0.487	0.391
TIMP2	0.276443	6.19015e-130	0.518	0.323			MX2	0.391052	1.4264e-273	0.509	0.423
HEBP2	0.275762	1.99374e-103	0.449	0.281			NINJ1	-0.273995	5.7641e-265	0.659	0.721
ATP5MD	0.275616	1.53023e-125	0.879	0.677			DECR1	0.253648	1.25758e-255	0.547	0.463
GPCPD1	0.274741	2.75605e-120	0.463	0.275			CXCL2	-0.524484	1.13418e-254	0.224	0.332
CLEC7A	0.274313	3.49899e-133	0.859	0.656			THBS1	-0.450392	1.31333e-253	0.199	0.304
CYBA	0.273705	4.65652e-269	0.998	0.986			BACH1	0.292889	6.07226e-238	0.57	0.498
CBWD1	0.273515	1.06144e-164	0.34	0.149			CDKN1A	-0.281344	1.71656e-234	0.395	0.495
ZNF207	0.272767	1.56149e-144	0.528	0.309			DNAJA1	0.26327	1.15228e-227	0.616	0.542
TGFB1	0.272301	1.88293e-158	0.63	0.395			PIM3	-0.259604	5.72216e-224	0.489	0.579
RNH1	0.272246	1.16418e-175	0.778	0.526			IGSF6	0.268433	5.14091e-219	0.746	0.673
IQGAP2	0.271368	1.67195e-124	0.404	0.225			RETN	-0.403125	1.85948e-218	0.343	0.442
IRAK3	0.27103	4.56906e-158	0.486	0.258			CRTAP	-0.318155	1.88182e-218	0.476	0.568
SYAP1	0.271023	1.36843e-157	0.363	0.169			NFKBIZ	-0.284228	3.27954e-218	0.729	0.785
HSPA8	0.270596	1.33041e-114	0.761	0.55			MID1IP1	-0.267732	6.94968e-218	0.33	0.428
GIMAP7	0.270256	4.12523e-154	0.403	0.205			SAT1	-0.251504	1.38604e-208	0.997	0.989
SAMHD1	0.269473	3.09565e-127	0.809	0.633			GADD45B	-0.403046	5.50546e-207	0.457	0.533
HELZ2	0.269407	1.17454e-189	0.213	0.053			CALM2	0.255842	2.4194e-198	0.971	0.959
BOD1L1	0.268767	5.15127e-162	0.368	0.168			RBP7	-0.315972	4.53103e-198	0.463	0.552
NPC2	0.268373	1.09143e-56	0.962	0.898			MNDA	0.33744	5.86999e-187	0.946	0.938
EWSR1	0.268008	7.75857e-193	0.477	0.233			SOCS3	-0.304343	3.73202e-185	0.387	0.471
AKIRIN2	0.267232	2.19138e-161	0.447	0.231			CD14	-0.282229	6.37771e-176	0.777	0.827
GRK2	0.266403	3.5667e-170	0.581	0.337			NABP1	0.319348	1.0463e-171	0.381	0.306
RIOK3	0.263065	1.01506e-128	0.408	0.219			HLA-DMA	0.275473	2.58166e-171	0.797	0.736
NDUFV2	0.263051	3.44872e-187	0.572	0.312			AREG	-0.466584	3.01288e-171	0.127	0.201
SLC3A2	0.26148	2.28375e-188	0.409	0.187			MS4A7	0.268373	5.34433e-167	0.738	0.68
NQO2	0.260445	5.59764e-173	0.369	0.162			ROCK1	0.2549	6.69134e-167	0.605	0.553
MYO1G	0.260299	2.5177e-162	0.648	0.397			RB1CC1	0.278598	1.20447e-165	0.417	0.351
PLIN2	0.260175	1.21715e-131	0.437	0.24			BASP1	-0.353575	7.39853e-161	0.366	0.44
MT-ND5	0.258981	6.3212e-83	0.874	0.76			ATP2B1-AS1	-0.334642	4.02186e-152	0.757	0.756
PHF11	0.258484	6.13132e-157	0.394	0.19			HLA-DRA	0.330755	5.36353e-145	0.988	0.987
TBXAS1	0.258436	1.08601e-147	0.601	0.366			IER2	0.376181	2.79125e-143	0.907	0.901
NDUFC2	0.258331	8.88883e-183	0.636	0.371			POLR2L	-0.253964	8.66728e-143	0.79	0.838
NAPA	0.257414	2.6496e-166	0.49	0.261			SMCHD1	0.288813	1.78506e-139	0.604	0.559
MS4A6A	0.256759	1.3476e-46	0.788	0.635			ALOX5AP	-0.266034	2.19674e-139	0.197	0.273
TMEM59	0.256677	1.8038e-135	0.787	0.551			IFI30	-0.332996	1.1563e-125	0.742	0.747
AC016831.5	0.256491	8.9417e-162	0.153	0.028			TPM4	0.263193	1.79385e-125	0.505	0.454
LMO2	0.255903	4.24965e-118	0.473	0.284			CD52	0.252535	1.09509e-121	0.926	0.896
MACF1	0.255743	1.16753e-183	0.302	0.113			RPL17	-0.520989	4.43486e-102	0.837	0.876
NAMPT	0.254753	5.65166e-87	0.895	0.75			HSPA8	0.252865	2.21416e-80	0.774	0.726
RARRES3	0.254441	3.93345e-97	0.511	0.333			CD74	0.25947	2.03657e-69	0.99	0.986
HLA-B	0.254316	1.13455e-51	0.999	0.999			CDKN1C	-0.326951	2.71509e-26	0.29	0.319
CDV3	0.2543	5.08595e-97	0.517	0.344			SNHG25	-0.39565	1.40799e-20	0.257	0.271
TLR2	0.253987	1.97702e-141	0.44	0.233			ATP5MPL	-0.262923	1.14765e-15	0.954	0.961
NIPBL	0.253596	5.88481e-168	0.344	0.148			RPS17	-0.33655	4.53228e-11	0.848	0.865
RIPK2	0.253258	2.97568e-128	0.421	0.23
CAPN2	0.252546	3.89177e-138	0.504	0.293
RB1CC1	0.252528	1.20421e-142	0.304	0.132
UQCRFS1	0.252447	6.11232e-145	0.67	0.425
LIPA	0.252401	5.0159e-106	0.405	0.235
MYL12B	0.252278	7.33582e-121	0.928	0.765
CHURC1	0.252254	1.6147e-150	0.608	0.366
AOAH	0.252192	3.74746e-154	0.488	0.268
ZFAND5	0.251721	2.70754e-95	0.765	0.591
GLRX	0.251028	2.75098e-147	0.857	0.65
PTPN6	0.251015	1.8607e-136	0.788	0.553
SNX10	0.250883	8.11416e-128	0.673	0.442
CPPED1	0.250732	3.30149e-150	0.691	0.443
GTF3C6	0.250582	4.65915e-211	0.456	0.207
LACTB	0.250578	4.99377e-160	0.439	0.223
TAGLN2	0.250538	1.43747e-89	0.754	0.565
FUS	0.250213	3.03756e-124	0.587	0.375
ATP5MC2	-0.250603	8.90421e-129	0.973	0.93
HNRNPA1	-0.251603	8.54196e-86	0.929	0.891
KIF22	-0.253158	1.86121e-12	0.161	0.19
EIF3L	-0.254774	1.36284e-20	0.737	0.666
RPL41	-0.261153	0	1	1
EEF1A1	-0.261558	1.23225e-264	0.999	1
EIF1B	-0.264579	0.00100346	0.515	0.465
ARPC4	-0.26757	2.50171e-17	0.748	0.67
H3F3A	-0.268068	2.47554e-121	0.999	0.991
FAU	-0.269626	0	0.999	0.995
SDR42E2	-0.271554	1.16084e-94	0.044	0.112
AP1S2	-0.271788	1.21022e-52	0.915	0.846
COX7C	-0.272733	6.57089e-140	0.962	0.927
SNHG8	-0.273447	1.41599e-05	0.423	0.4
TMEM107	-0.273639	1.67389e-11	0.165	0.192
CHMP1B	-0.273853	0.0442561	0.493	0.444
RPL3	-0.275206	6.6755e-144	0.986	0.98
RAB24	-0.27528	1.41127e-07	0.377	0.374
SEC11A	-0.2758	7.69866e-45	0.792	0.728
RPS15	-0.278331	0	0.999	0.997
SNHG9	-0.279713	3.08084e-20	0.234	0.269
EIF3E	-0.281554	3.26167e-80	0.878	0.81
NDUFB1	-0.281986	5.36763e-53	0.886	0.799
C12orf57	-0.283674	0.00840891	0.273	0.276
PTGS2	-0.288576	1	0.266	0.255
RPL28	-0.289676	0	1	0.999
CHMP4B	-0.289824	5.28875e-12	0.442	0.418
RPL36	-0.290981	2.88653e-299	0.997	0.99
NOP53	-0.293264	8.20473e-44	0.779	0.709
RPL18	-0.293419	2.92635e-259	0.994	0.984
EIF5AL1	-0.294712	1.18625e-15	0.105	0.137
RPS27A	-0.299253	0	0.999	0.996
PPP1R15A	-0.305654	4.16342e-11	0.657	0.601
C6orf48	-0.307981	9.91252e-21	0.421	0.426
LILRA5	-0.312536	2.09785e-17	0.63	0.578
RPL22	-0.315848	3.77676e-219	0.984	0.963
LRRC75A	-0.317671	7.79142e-07	0.095	0.115
ZFAS1	-0.318232	6.83963e-77	0.85	0.797
A1BG	-0.320085	3.50175e-37	0.143	0.197
RPL12	-0.323975	0	0.997	0.991
AC020916.1	-0.3246	0.217193	0.272	0.265
RPL6	-0.324826	4.47515e-268	0.993	0.984
RPL8	-0.325464	0	0.997	0.993
RPS27	-0.327425	0	0.999	0.999
RPL26	-0.329719	0	0.999	0.999
CDC42SE1	-0.332722	1	0.539	0.428
AC245014.3	-0.33374	4.03897e-26	0.12	0.167
CXCL8	-0.334885	4.86389e-31	0.602	0.635
TMEM14C	-0.340371	2.82451e-27	0.33	0.361
RPS14	-0.342038	0	1	0.999
EGR1	-0.342698	0.025045	0.337	0.277
ATF4	-0.343413	1.37281e-29	0.495	0.49
PABPC4	-0.34425	9.28835e-29	0.456	0.469
RPS28	-0.345636	0	0.999	0.998
RPL24	-0.348886	8.69602e-300	0.985	0.967
PPIA	-0.350025	1.10102e-164	0.913	0.874
RPS10	-0.351984	0	0.992	0.982
RPL19	-0.352138	0	0.998	0.996
SOD1	-0.356038	0.00182545	0.566	0.493
TNFAIP2	-0.359841	0.000271655	0.575	0.514
RPS24	-0.361761	0	0.999	0.997
STXBP2	-0.370371	1.18851e-84	0.884	0.821
RPL39	-0.372016	0	1	0.999
AC103591.3	-0.373629	1.86885e-18	0.321	0.348
RPL15	-0.376798	0	0.994	0.994
RPS5	-0.377531	9.45617e-266	0.971	0.953
RPL18A	-0.378405	0	0.997	0.997
RPS23	-0.378908	0	0.998	0.997
RPS7	-0.389782	0	0.99	0.983
HLA-DQA2	-0.392042	7.14633e-146	0.095	0.218
RPSA	-0.396549	4.89409e-204	0.932	0.911
TPT1	-0.3994	0	0.999	0.997
RPS2	-0.402346	0	0.997	0.998
RPL4	-0.403104	1.60415e-290	0.956	0.941
RPL35	-0.409951	0	0.991	0.983
HBA2	-0.415326	2.59151e-26	0.434	0.448
HNRNPH1	-0.416704	3.95782e-24	0.572	0.55
TNF	-0.425558	5.44372e-81	0.126	0.214
RPL32	-0.427563	0	0.999	0.998
CRTAP	-0.434829	1.37572e-20	0.423	0.414
RPL7A	-0.435965	0	0.982	0.976
RPS25	-0.440386	0	0.995	0.989
EIF5A	-0.4418	1.92347e-13	0.528	0.485
RPL35A	-0.445915	0	0.998	0.995
RPL10	-0.447578	0	0.999	1
RPL9	-0.453315	0	0.997	0.991
RPL13	-0.453575	0	0.999	0.999
RPS3	-0.458298	0	0.995	0.992
SMIM25	-0.465846	5.32558e-18	0.63	0.576
LSP1	-0.466799	8.28391e-220	0.842	0.848
RPS8	-0.469579	0	0.997	0.995
IER5	-0.473448	5.87592e-64	0.4	0.45
PTMA	-0.481102	0	0.997	0.99
UBA52	-0.483222	0	0.999	0.992
RPS15A	-0.484774	0	0.999	0.996
CKB	-0.486442	1.39742e-64	0.123	0.199
RPL23A	-0.491129	0	0.993	0.992
EEF1B2	-0.495822	8.13632e-263	0.858	0.847
RPS18	-0.496273	0	0.998	0.998
NAP1L1	-0.500321	7.01667e-97	0.843	0.807
G0S2	-0.504213	0.00031133	0.576	0.556
RPS21	-0.506433	0	0.985	0.97
RPS29	-0.509957	0	0.999	0.997
HBA1	-0.514401	1.90865e-40	0.313	0.36
IRF1	-0.51498	3.68846e-61	0.631	0.614
GABARAP	-0.532958	0	0.919	0.929
RPS6	-0.535054	0	0.995	0.996
RPLP1	-0.535812	0	1	1
POLD4	-0.543237	2.33569e-111	0.447	0.512
RPLP0	-0.544366	4.39944e-303	0.918	0.918
SOD2	-0.554526	4.87822e-79	0.761	0.739
ZFP36	-0.557765	1.5493e-245	0.942	0.919
RBMX	-0.56295	1.61451e-109	0.537	0.57
EEF1G	-0.567322	2.37244e-175	0.326	0.463
RPS3A	-0.585833	0	0.997	0.997
RPS12	-0.589768	0	0.998	0.998
RPS16	-0.604044	0	0.995	0.992
RPL10A	-0.606454	0	0.976	0.975
TNFAIP3	-0.630995	6.08741e-36	0.48	0.502
RPL27A	-0.635606	0	0.994	0.998
HBB	-0.63563	3.52376e-97	0.521	0.566
RPL37A	-0.638549	0	0.995	0.995
PNRC1	-0.640514	6.59408e-284	0.85	0.838
TOMM7	-0.642394	0	0.914	0.912
SNHG25	-0.646799	1.66385e-128	0.447	0.518
RPL5	-0.659033	0	0.963	0.968
NFKBIZ	-0.660349	9.62592e-171	0.738	0.745
HES1	-0.661701	1.22427e-151	0.064	0.166
VMO1	-0.664827	3.67528e-67	0.085	0.154
CCL3L1	-0.676511	8.85442e-08	0.486	0.467
RPL37	-0.719336	0	0.997	0.992
NFKBIA	-0.72074	0	0.93	0.947
RPL31	-0.737721	0	0.981	0.988
RPL27	-0.749955	0	0.988	0.985
RPL13A	-0.75524	0	0.996	0.999
RPLP2	-0.787343	0	0.999	0.999
LYPD2	-0.792783	1.04267e-99	0.088	0.179
RPS20	-0.802413	0	0.982	0.987
CCL3	-0.808218	1.92378e-121	0.53	0.608
CCL4L2	-0.81554	3.85089e-54	0.175	0.249
RPL38	-0.815797	0	0.99	0.983
RPL36A	-0.835886	0	0.973	0.979
RPL23	-0.897408	0	0.984	0.987
JUN	-0.906417	4.17952e-185	0.367	0.499
AC007952.4	-0.934312	0	0.161	0.363
RPS11	-1.01057	0	0.991	0.995
RPL17	-1.02109	0	0.907	0.947
CCL4	-1.03256	3.63766e-149	0.246	0.384
RETN	-1.25242	0	0.262	0.49
RPS17	-1.28015	0	0.93	0.984
IL1B	-1.33394	9.87259e-193	0.489	0.595
IER3	-1.33541	0	0.346	0.6

## Sheet: Table 5
Supplementary table 5. Signature genes (top 30 DEGs) of each monocyte differentiation paths.
a. Differentially-expressed genes in BM monocyte differentiation paths (compared between all 3 BM monocyte differentiation paths).							b. Differentially-expressed genes in PB monocyte differentiation paths (compared between all 3 PB differentiation paths).
Path	Gene symbol	avg_log2FC	p_val_adj				Path	Gene symbol	avg_log2FC	p_val_adj
Pre	G0S2	2.15973	0				Pre	CXCL8	2.69262	0
Pre	S100A12	1.89988	0				Pre	S100A12	2.28004	0
Pre	CXCL8	1.89846	0				Pre	S100A9	2.05011	0
Pre	VCAN	1.72092	0				Pre	VCAN	2.03912	0
Pre	EREG	1.72049	0				Pre	G0S2	1.91833	0
Pre	TNFAIP3	1.70923	0				Pre	S100A8	1.83471	0
Pre	S100A9	1.61358	0				Pre	IL1B	1.74796	0
Pre	S100A8	1.59033	0				Pre	SLC2A3	1.71643	0
Pre	CCL3L1	1.37428	0				Pre	EREG	1.69228	0
Pre	SGK1	1.29945	0				Pre	THBS1	1.65342	0
Pre	HIF1A	1.29603	0				Pre	CCL3L1	1.61245	0
Pre	CYP1B1	1.27824	0				Pre	IER3	1.57878	0
Pre	CD93	1.24687	0				Pre	LYZ	1.57017	0
Pre	NAMPT	1.22743	0				Pre	CCL3	1.46669	0
Pre	GPR183	1.22082	0				Pre	TNFAIP3	1.43001	0
Pre	FOSB	1.21018	0				Pre	FOS	1.38409	0
Pre	THBS1	1.18715	0				Pre	CD14	1.34081	0
Pre	RETN	1.16618	0				Pre	NFKBIA	1.32512	0
Pre	IRS2	1.16593	0				Pre	SGK1	1.30626	0
Pre	VEGFA	1.13776	0				Pre	GPR183	1.25032	0
Pre	AC245128.3	1.13513	0				Pre	CSF3R	1.20982	0
Pre	CXCL2	1.11443	0				Pre	FOSB	1.20445	0
Pre	SLC2A3	1.11404	0				Pre	NR4A2	1.20151	0
Pre	JUND	1.11092	0				Pre	MCL1	1.16916	0
Pre	CTNNB1	1.10437	0				Pre	PTGS2	1.13565	0
Pre	PLAUR	1.09319	0				Pre	CD93	1.12289	0
Pre	ANPEP	1.08904	0				Pre	HIF1A	1.08259	0
Pre	LYZ	1.08383	0				Pre	NAMPT	1.07968	0
Pre	PTGS2	1.0832	0				Pre	PTPRE	1.00945	0
Pre	IRF2BP2	1.06204	0				Pre	VEGFA	0.998806	0
Pre	PLBD1	1.04648	0				Pre	IRS2	0.997166	0
Pre	CSF3R	1.02867	0				Pre	HBEGF	0.995419	0
Pre	OTUD1	1.0266	0				Pre	OSM	0.973258	0
Pre	KLF6	1.02327	0				Pre	SOCS3	0.969902	0
Pre	MCL1	1.01645	0				Pre	CD36	0.953779	0
Pre	VNN2	1.00206	0				Pre	AC245128.3	0.953641	0
Pre	FOSL2	0.998043	0				Pre	CYP1B1	0.947628	0
Pre	ITGAM	0.986931	0				Pre	IRF2BP2	0.933637	0
Pre	BASP1	0.970422	0				Pre	PPIF	0.926146	0
Pre	NFKBIA	0.935809	0				Pre	CD99	0.926008	0
Pre	JUN	0.935096	0				Pre	ATP2B1-AS1	0.925161	0
Pre	NR4A2	0.93507	0				Pre	ALOX5AP	0.919516	0
Pre	CCNL1	0.934596	0				Pre	IVNS1ABP	0.903016	0
Pre	CD36	0.918758	0				Pre	NCF1	0.901245	0
Pre	HBEGF	0.918279	0				Pre	SOD2	0.884065	0
Pre	NFIL3	0.918199	0				Pre	METTL9	0.875376	0
Pre	LITAF	0.915916	0				Pre	CLEC4E	0.85778	0
Pre	RGCC	0.911459	0				Pre	FOSL2	0.85747	0
Pre	VIM	0.909009	0				Pre	TREM1	0.845881	0
Pre	ALOX5AP	0.905788	0				Pre	ITGAM	0.837538	0
Pre	ACSL1	0.902981	0				Pre	MGST1	0.836222	0
Pre	SOD2	0.896134	0				Pre	VNN2	0.819504	0
Pre	SELL	0.891931	0				Pre	SELL	0.818416	0
Pre	XIST	0.866967	0				Pre	CRTAP	0.79587	0
Pre	MT-ND3	0.862972	0				Pre	CD44	0.781273	0
Pre	PPIF	0.852055	0				Pre	AHNAK	0.778579	0
Pre	RFLNB	0.842517	0				Pre	RGS2	0.777888	0
Pre	APLP2	0.838543	0				Pre	APLP2	0.772172	0
Pre	GPCPD1	0.829117	0				Pre	SRGN	0.756209	0
Pre	PDE4B	0.827627	0				Pre	KCTD12	0.736073	0
Pre	PTPRE	0.812436	0				Pre	VIM	0.729988	0
Pre	EMB	0.810069	0				Pre	RNASE6	0.728418	0
Pre	ZNF331	0.800615	0				Pre	EMB	0.724144	0
Pre	MGST1	0.799985	0				Pre	CAPG	0.702507	0
Pre	JMJD1C	0.799085	0				Pre	AHR	0.682393	0
Pre	NEAT1	0.79682	0				Pre	CD163	0.677396	0
Pre	RBP7	0.792778	0				Pre	QPCT	0.663963	0
Pre	IQGAP1	0.780797	0				Pre	FPR1	0.655176	0
Pre	MT-ND1	0.777656	0				Pre	MT-ND3	0.652422	0
Pre	CLU	0.77549	0				Pre	PLP2	0.648403	0
Pre	MXD1	0.773099	0				Pre	GAPDH	0.638262	0
Pre	METTL9	0.771857	0				Pre	NRG1	0.627522	0
Pre	AHNAK	0.771472	0				Pre	ACTN1	0.622955	0
Pre	CSRNP1	0.765978	0				Pre	MT-ND1	0.60847	0
Pre	MEGF9	0.759924	0				Pre	MS4A6A	0.575247	0
Pre	GABARAPL1	0.755062	0				Pre	CTSD	0.561956	0
Pre	KLF10	0.75181	0				Pre	PCBP2	0.55833	0
Pre	CD44	0.749502	0				Pre	CSTA	0.544554	0
Pre	KCTD12	0.748132	0				Pre	CRISPLD2	0.519349	0
Pre	TOB1	0.747209	0				Pre	RPLP1	0.483247	0
Pre	IER3	0.745831	0				Pre	TPT1	0.438463	0
Pre	CREB5	0.734096	0				Pre	RPS11	0.399848	0
Pre	EAF1	0.730453	0				Pre	MT-CO3	0.392968	0
Pre	CKAP4	0.728849	0				Pre	RETN	1.19177	1.43209e-299
Pre	FOS	0.720099	0				Pre	NFIL3	0.719176	8.49119e-296
Pre	BTG1	0.713275	0				Pre	PDE4B	0.84175	1.46496e-295
Pre	MCEMP1	0.708929	0				Pre	RGCC	0.812853	6.20328e-294
Pre	RAB11FIP1	0.70713	0				Pre	ANPEP	0.775263	8.51895e-293
Pre	SLC25A37	0.703459	0				Pre	RBP7	0.840208	2.02446e-291
Pre	CR1	0.702963	0				Pre	GPCPD1	0.773288	8.83424e-289
Pre	SRGN	0.698932	0				Pre	AREG	1.16894	8.76391e-285
Pre	ZBTB43	0.697983	0				Pre	RPL23	0.379814	1.27804e-284
Pre	PLEK	0.691948	0				Pre	TMEM170B	0.663425	9.4479e-282
Pre	CD83	0.687325	0				Pre	LINC00937	0.473776	1.46957e-281
Pre	PHACTR1	0.679825	0				Pre	PLBD1	0.833569	6.63047e-280
Pre	QPCT	0.678842	0				Pre	LGALS2	0.632591	7.27031e-279
Pre	SNHG25	0.677451	0				Pre	MCEMP1	0.527923	8.4223e-279
Pre	MT-ND4L	0.67179	0				Pre	CREB5	0.573375	1.36176e-278
Pre	CLEC4E	0.670696	0				Pre	CXCL2	1.34312	2.83004e-278
Pre	AGFG1	0.662576	0				Pre	JUN	0.946746	7.67532e-278
Pre	BHLHE40	0.66142	0				Pre	AC020656.1	0.955115	5.26705e-276
Pre	TREM1	0.65661	0				Pre	SIRPA	0.525467	3.27093e-272
Pre	AQP9	0.6555	0				Pre	PADI4	0.490875	1.45963e-271
Pre	THBD	0.651769	0				Pre	DUSP1	0.474701	5.33685e-270
Pre	NLRP3	0.64671	0				Pre	JUND	0.667151	1.11554e-267
Pre	IL17RA	0.64515	0				Pre	ACSL1	0.693912	9.31149e-267
Pre	CTSD	0.637817	0				Pre	MYADM	0.752697	2.74165e-265
Pre	MPEG1	0.632836	0				Pre	RPL37	0.312799	1.36641e-264
Pre	SLC38A2	0.631045	0				Pre	KDM6B	0.693781	2.35616e-264
Pre	TRIB1	0.629942	0				Pre	ZFP36	0.612563	8.66067e-260
Pre	CD163	0.627426	0				Pre	PLAUR	1.20063	1.7605e-259
Pre	ZNF281	0.623159	0				Pre	FOLR3	0.803974	2.98094e-258
Pre	CPD	0.619344	0				Pre	CCNY	0.619849	1.8478e-257
Pre	PFKFB3	0.618384	0				Pre	CKAP4	0.640054	1.89369e-256
Pre	IVNS1ABP	0.617765	0				Pre	RPL37A	0.381388	5.79575e-255
Pre	AHR	0.616682	0				Pre	MXD1	0.759864	8.88259e-254
Pre	SOCS3	0.610783	0				Pre	BASP1	0.879125	2.1835e-253
Pre	DDX3X	0.605894	0				Pre	PPP1R15A	0.69125	2.37612e-252
Pre	CRTAP	0.6007	0				Pre	ALDH2	0.633218	6.35967e-248
Pre	GAS7	0.598616	0				Pre	SDCBP	0.504352	6.33264e-244
Pre	RAB27A	0.598419	0				Pre	ATP13A3	0.560327	7.44221e-241
Pre	PER1	0.597911	0				Pre	DUSP2	0.827871	2.2964e-239
Pre	CRISPLD2	0.595348	0				Pre	GABARAPL1	0.751689	3.96592e-237
Pre	RAB31	0.594073	0				Pre	PER1	0.572743	2.81424e-234
Pre	ACTN1	0.592896	0				Pre	ZFP36L1	0.703988	3.53269e-233
Pre	CD14	0.590595	0				Pre	FCAR	0.409515	7.61677e-233
Pre	SPATA13	0.584927	0				Pre	RFLNB	0.616608	1.87145e-232
Pre	ATP13A3	0.580585	0				Pre	F13A1	0.40953	1.2902e-231
Pre	RBM39	0.577543	0				Pre	SH3BP5	0.540594	9.93696e-231
Pre	C16orf72	0.572289	0				Pre	IQGAP1	0.532279	1.81737e-230
Pre	ZFP36	0.565906	0				Pre	PHACTR1	0.783207	2.52243e-230
Pre	SH3BP5	0.564699	0				Pre	B3GNT5	0.408386	1.78806e-227
Pre	MYH9	0.56446	0				Pre	SERPINB1	0.538875	9.07662e-227
Pre	ATP2B1-AS1	0.563886	0				Pre	NLRP3	0.633595	2.54233e-226
Pre	CCNY	0.55814	0				Pre	CXXC5	0.382666	6.22665e-226
Pre	BST1	0.555167	0				Pre	PXN	0.42951	1.24175e-225
Pre	SERPINB1	0.550707	0				Pre	IL13RA1	0.497249	1.53568e-225
Pre	NAIP	0.549421	0				Pre	GAS7	0.589089	7.67284e-224
Pre	ANXA6	0.547624	0				Pre	MEGF9	0.617382	5.20119e-223
Pre	FPR1	0.546884	0				Pre	HLX	0.415606	6.17931e-220
Pre	SORL1	0.544721	0				Pre	ALDH1A1	0.580595	3.60817e-219
Pre	DDX17	0.54069	0				Pre	CYP27A1	0.415973	4.18033e-219
Pre	FOXO3	0.540565	0				Pre	LUCAT1	0.35593	2.33121e-218
Pre	SERPINB2	0.540432	0				Pre	MPEG1	0.480537	1.98673e-210
Pre	STEAP4	0.532852	0				Pre	BHLHE40	0.514218	2.35333e-210
Pre	ITPRIP	0.530893	0				Pre	SLC38A2	0.593236	9.66123e-210
Pre	QKI	0.52688	0				Pre	SORL1	0.599448	4.81912e-208
Pre	TIMP2	0.525095	0				Pre	NR4A3	0.471044	8.48848e-206
Pre	NRG1	0.52463	0				Pre	ASGR2	0.397292	1.56933e-204
Pre	FNDC3B	0.523462	0				Pre	ANXA1	0.499187	5.58807e-204
Pre	MT-ATP6	0.522191	0				Pre	PGD	0.593861	3.53313e-203
Pre	MNDA	0.521497	0				Pre	SMARCD3	0.399966	8.7392e-203
Pre	PADI4	0.517371	0				Pre	TALDO1	0.416985	9.71456e-203
Pre	CMIP	0.515925	0				Pre	EAF1	0.492954	2.85095e-200
Pre	PPP1R15B	0.513646	0				Pre	PSTPIP1	0.52285	5.66813e-199
Pre	HLX	0.512721	0				Pre	PNRC1	0.503019	9.54486e-198
Pre	SERTAD2	0.509565	0				Pre	BST1	0.535835	3.0001e-195
Pre	TMEM170B	0.507487	0				Pre	DDX3X	0.585659	8.2663e-195
Pre	CAPG	0.505578	0				Pre	GRN	0.347507	1.22694e-194
Pre	EMILIN2	0.504977	0				Pre	PARP8	0.410272	5.02762e-194
Pre	ANKRD28	0.502896	0				Pre	NAIP	0.479268	1.02575e-191
Pre	CD99	0.500014	0				Pre	ZNF331	0.689638	3.50729e-189
Pre	RNASE6	0.49624	0				Pre	ICAM1	0.55608	5.28778e-188
Pre	F5	0.49262	0				Pre	MNDA	0.297565	2.50404e-187
Pre	FCAR	0.487423	0				Pre	CLEC4D	0.373803	1.44802e-186
Pre	TPT1	0.480264	0				Pre	TRIB1	0.640193	2.00086e-186
Pre	SNHG9	0.471848	0				Pre	RPL13	0.282601	2.25803e-185
Pre	NCF1	0.467049	0				Pre	MAFF	0.311627	3.9082e-185
Pre	SPAG9	0.466445	0				Pre	RAB27A	0.493166	5.86027e-185
Pre	MT-CO3	0.465147	0				Pre	SLC25A37	0.643869	2.06933e-184
Pre	CYBB	0.461647	0				Pre	HCAR2	0.362614	1.64435e-182
Pre	MT-ATP8	0.455041	0				Pre	S1PR3	0.333957	2.51595e-182
Pre	AGTPBP1	0.446361	0				Pre	RPL35A	0.25941	1.21791e-179
Pre	LINC00937	0.445243	0				Pre	F5	0.303571	1.91039e-179
Pre	CLEC4D	0.438093	0				Pre	MICAL2	0.307619	2.1537e-177
Pre	NR4A3	0.431424	0				Pre	MT-ND4	0.277287	2.31385e-177
Pre	PARP8	0.431011	0				Pre	OLR1	0.263054	4.50741e-177
Pre	CD82	0.407616	0				Pre	CATSPER1	0.389531	4.99066e-177
Pre	TSPO	0.407107	0				Pre	PTAFR	0.49712	5.13074e-175
Pre	H3F3A	0.400431	0				Pre	BTG1	0.568476	3.1119e-173
Pre	RPL37	0.396955	0				Pre	STAB1	0.392577	3.19174e-173
Pre	CITED4	0.391446	0				Pre	STEAP4	0.35165	1.3067e-170
Pre	RPL37A	0.390499	0				Pre	ARL5B	0.455993	1.40584e-170
Pre	GAPDH	0.367183	0				Pre	RPS28	0.305807	9.03216e-170
Pre	MAFF	0.3666	0				Pre	BCL3	0.424142	3.91108e-169
Pre	GRASP	0.365124	0				Pre	MT-ND2	0.313922	2.55611e-168
Pre	PHLDA2	0.3637	0				Pre	EVI2A	0.543742	3.8397e-168
Pre	B3GNT5	0.348642	0				Pre	SLC11A1	0.601458	1.20458e-167
Pre	MIR222HG	0.303167	0				Pre	AQP9	0.504232	1.44553e-164
Pre	NRIP3	0.30012	0				Pre	ARHGAP26	0.488065	2.87249e-163
Pre	ELL2	0.294884	0				Pre	AP1S2	0.389294	1.43575e-162
Pre	LINC01001	0.291898	0				Pre	MPP7	0.316356	2.09194e-161
Pre	SPRY1	0.26754	0				Pre	IL1RN	0.573568	5.6395e-160
Pre	ZEB2	0.537535	1.41833e-302				Pre	CCNL1	0.678117	6.17748e-160
Pre	PGD	0.567988	1.9804e-302				Pre	BNIP3L	0.477043	4.35054e-159
Pre	AC016831.5	0.355411	3.36414e-302				Pre	CSRNP1	0.546076	1.78558e-158
Pre	KDM6B	0.524936	7.52597e-302				Pre	RPS3A	0.294935	2.53991e-158
Pre	DPYD	0.494693	1.80424e-301				Pre	AC007952.4	0.514866	2.88357e-158
Pre	MEF2D	0.39535	1.0249e-300				Pre	A1BG	0.436237	1.55467e-157
Pre	HOMER3	0.334131	2.06279e-300				Pre	TMEM91	0.384949	1.43127e-156
Pre	CLK1	0.474695	2.11115e-300				Pre	ANKRD28	0.341833	5.05882e-156
Pre	ADAM9	0.311793	1.95978e-299				Pre	BLVRB	0.439503	1.2389e-155
Pre	NDUFB1	0.432403	9.10874e-293				Pre	TKT	0.328403	1.54363e-155
Pre	LRP1	0.520794	2.80668e-292				Pre	CPD	0.431225	3.80337e-155
Pre	EIF4G3	0.330387	3.18584e-291				Pre	TPCN1	0.268407	1.41172e-153
Pre	HP	0.427915	3.26764e-291				Pre	RAB20	0.401495	1.95296e-153
Pre	PIM3	0.606046	3.25181e-290				Pre	C16orf72	0.544317	3.90405e-153
Pre	PNRC1	0.543986	8.28386e-290				Pre	JMJD1C	0.668112	1.69514e-152
Pre	STAB1	0.382654	1.04993e-288				Pre	ATP5MPL	0.564316	4.2502e-152
Pre	BCL3	0.453341	3.13645e-288				Pre	44986	0.303803	9.13785e-152
Pre	FURIN	0.329983	1.71637e-285				Pre	QKI	0.481115	2.41425e-151
Pre	PLEKHG2	0.264737	2.98721e-285				Pre	IL17RA	0.493834	1.25493e-150
Pre	PNPLA8	0.521623	6.4736e-285				Pre	TSPO	0.272107	1.34482e-149
Pre	PXN	0.37638	1.09749e-284				Pre	HOMER3	0.329782	2.66526e-149
Pre	IL1B	1.2426	1.57219e-284				Pre	UBR4	0.417432	1.66823e-148
Pre	TNNT1	0.428938	5.29997e-283				Pre	PLCB1	0.281535	2.17021e-148
Pre	ARL5B	0.407454	3.64066e-280				Pre	JARID2	0.452886	6.26714e-147
Pre	USP36	0.309428	5.35256e-280				Pre	PCBP1	0.342641	3.82456e-145
Pre	CYP27A1	0.361477	7.38098e-279				Pre	PROK2	0.342648	1.25935e-143
Pre	MAP3K8	0.706053	7.61658e-279				Pre	ASGR1	0.454195	1.60253e-141
Pre	MAP4K4	0.465224	6.85331e-276				Pre	NFKBID	0.413276	1.09228e-140
Pre	FLOT1	0.460015	1.99305e-275				Pre	KLF10	0.676743	1.86257e-140
Pre	IRAK1	0.420423	5.73961e-275				Pre	AC020916.1	0.477684	2.01048e-140
Pre	ACTR2	0.457627	2.75194e-273				Pre	APP	0.379212	2.32641e-140
Pre	HCAR2	0.290854	7.63595e-273				Pre	CLMN	0.305087	3.09331e-140
Pre	NUP58	0.402929	1.07451e-269				Pre	OGFRL1	0.486772	5.1597e-138
Pre	IL1RN	0.648931	1.71738e-269				Pre	TOM1	0.41282	9.23018e-138
Pre	GTF2I	0.448033	9.53713e-269				Pre	PLXDC2	0.473611	9.4375e-138
Pre	RNF19B	0.433602	2.51819e-268				Pre	ITPRIP	0.348002	6.20943e-137
Pre	UBR4	0.434047	4.30264e-267				Pre	TGIF1	0.309629	7.23669e-137
Pre	PSTPIP1	0.435437	2.23537e-266				Pre	CD300LB	0.319626	9.18567e-136
Pre	LCP1	0.427299	4.51491e-266				Pre	THBD	0.509636	2.6367e-135
Pre	MAP3K2	0.498193	8.76454e-264				Pre	ARMH1	0.305366	2.33951e-134
Pre	B3GNT2	0.330667	3.40129e-262				Pre	TLE3	0.450603	5.03687e-133
Pre	BCL6	0.490397	6.94205e-259				Pre	CD83	0.514009	5.17869e-133
Pre	ADAM8	0.356664	2.83367e-257				Pre	ENTPD1	0.40778	2.98258e-132
Pre	CPEB4	0.43794	1.15691e-256				Pre	RPL39	0.395906	3.65925e-132
Pre	MAPK6	0.333707	3.43356e-256				Pre	ANXA6	0.402531	7.032e-132
Pre	PLP2	0.429346	9.02383e-255				Pre	LTB4R	0.360287	1.94912e-131
Pre	EHD1	0.456529	4.8721e-254				Pre	ATP2B1	0.59335	3.18784e-131
Pre	ULK1	0.321965	8.50939e-254				Pre	DPYD	0.478072	9.84807e-131
Pre	ICAM1	0.449301	4.16221e-253				Pre	RPL9	0.253035	4.32497e-130
Pre	SIRPA	0.402621	1.11676e-252				Pre	CMIP	0.457984	6.86829e-130
Pre	GRN	0.374301	1.01075e-251				Pre	BCL6	0.491766	1.91674e-129
Pre	DSE	0.399168	3.14129e-250				Pre	LRP1	0.473553	8.00941e-129
Pre	MYADM	0.528362	6.95323e-249				Pre	FURIN	0.314854	1.64608e-126
Pre	PLXDC2	0.456983	1.58152e-248				Pre	STK17B	0.43098	1.31293e-125
Pre	AC015912.3	0.376243	5.89676e-248				Pre	ADAM8	0.353549	1.44763e-125
Pre	OGFRL1	0.471444	4.21142e-247				Pre	ACAP1	0.254305	1.72149e-122
Pre	ITGA5	0.320089	1.02001e-246				Pre	PRDM1	0.373986	2.36294e-122
Pre	KLF4	0.691355	9.28057e-246				Pre	KLF6	0.562384	6.92257e-122
Pre	RIPK2	0.501513	2.56095e-245				Pre	FNDC3B	0.367403	5.10068e-121
Pre	FAM198B	0.434111	1.84757e-244				Pre	AGTPBP1	0.417041	9.14239e-120
Pre	CAST	0.479022	2.5163e-244				Pre	ZC3H12A	0.270287	3.07637e-119
Pre	GNAQ	0.463164	7.94128e-244				Pre	ELL2	0.266342	1.2693e-116
Pre	MBNL1	0.457622	1.67822e-243				Pre	PIM3	0.481077	4.80319e-116
Pre	RNASE2	0.505234	2.80055e-243				Pre	QSOX1	0.371865	5.10097e-116
Pre	CBX4	0.34888	5.06858e-241				Pre	ATF3	0.464523	3.14683e-114
Pre	ARHGAP26	0.417792	1.04599e-240				Pre	RHOU	0.337818	7.35733e-114
Pre	ELL	0.291952	5.15739e-238				Pre	FBXL5	0.46126	1.20861e-113
Pre	SLC11A1	0.597415	8.42619e-238				Pre	JAML	0.364101	7.79323e-113
Pre	EP300	0.440777	3.25575e-237				Pre	TPM4	0.422346	5.38394e-112
Pre	NDEL1	0.306761	6.58193e-236				Pre	CES1	0.256153	9.48944e-112
Pre	FAM129A	0.383957	8.28743e-236				Pre	EMILIN2	0.429426	2.80565e-109
Pre	CTSA	0.4985	1.51992e-234				Pre	XBP1	0.454061	6.30984e-109
Pre	CD55	0.503962	4.55866e-234				Pre	CEBPD	0.553223	1.22844e-108
Pre	MICAL2	0.252197	2.22851e-233				Pre	PKM	0.327847	6.08225e-108
Pre	MAFK	0.273314	1.06126e-232				Pre	CTNNB1	0.55946	1.12157e-107
Pre	DYSF	0.346345	4.24591e-231				Pre	GLT1D1	0.263081	3.94917e-107
Pre	GADD45B	0.642839	5.86086e-230				Pre	IER2	0.290999	1.47365e-106
Pre	CARS2	0.42718	4.74909e-229				Pre	GNAQ	0.447403	4.89194e-106
Pre	DAZAP2	0.396545	3.31167e-228				Pre	ZNF467	0.350153	7.79945e-106
Pre	HK2	0.329763	4.27469e-228				Pre	GM2A	0.262496	1.10452e-105
Pre	AHCTF1	0.266922	1.18663e-227				Pre	TRPS1	0.364498	4.08298e-105
Pre	CES1	0.423187	2.3611e-227				Pre	KIF13A	0.294462	3.76402e-104
Pre	NUP214	0.424311	7.14952e-227				Pre	MBOAT7	0.408235	2.93449e-103
Pre	BCLAF1	0.498599	1.70194e-226				Pre	SFPQ	0.426321	4.06528e-103
Pre	GCA	0.513459	1.26369e-223				Pre	POLR2L	0.455543	4.16138e-103
Pre	PTPN22	0.255721	1.36861e-223				Pre	CXCL1	0.36783	1.63616e-102
Pre	LRRK2	0.494696	1.78168e-223				Pre	CLEC4A	0.447736	2.41541e-102
Pre	PICALM	0.437763	1.97784e-221				Pre	NDUFB1	0.492622	2.62195e-102
Pre	JARID2	0.378268	1.75642e-220				Pre	AL161421.1	0.257736	4.2155e-102
Pre	GNA13	0.41697	2.09179e-219				Pre	TIMP2	0.371319	2.62939e-101
Pre	SLC12A6	0.38845	1.05176e-217				Pre	LITAF	0.445489	4.58032e-101
Pre	PHF21A	0.31582	6.22819e-217				Pre	SGMS2	0.252456	6.91803e-101
Pre	HNRNPD	0.433706	2.2109e-216				Pre	PTX3	0.374538	2.92382e-100
Pre	TGOLN2	0.461472	1.31452e-214				Pre	ITGA5	0.280792	2.93255e-100
Pre	ATXN1	0.313705	1.54031e-214				Pre	NABP1	0.492798	6.3869e-100
Pre	TET2	0.380327	5.9703e-214				Pre	DAZAP2	0.347434	1.48026e-99
Pre	STK17B	0.446885	9.62084e-214				Pre	OTUD1	0.561342	1.72234e-99
Pre	ITGAE	0.319628	1.7433e-213				Pre	CD302	0.398767	3.51771e-99
Pre	44986	0.327568	2.17143e-213				Pre	PPP1R15B	0.37352	1.16358e-98
Pre	FAM120A	0.429661	3.76079e-213				Pre	PICALM	0.431904	2.45661e-98
Pre	EIF1AX	0.464162	1.14639e-212				Pre	PHLDA1	0.263515	1.937e-97
Pre	FAR1	0.39439	1.5043e-212				Pre	RAB31	0.411078	2.13626e-97
Pre	MT-ND5	0.464984	3.5089e-212				Pre	CCL4L2	0.862485	3.85074e-97
Pre	AAK1	0.399859	4.2665e-212				Pre	ARHGEF40	0.320795	5.33544e-97
Pre	TENT4B	0.380033	1.79373e-211				Pre	HK2	0.278802	2.43007e-95
Pre	NLRP12	0.279173	1.79657e-211				Pre	HEXB	0.347406	1.3029e-94
Pre	MAFG	0.273798	3.24788e-211				Pre	FAM198B	0.408853	1.56903e-94
Pre	SH3KBP1	0.414839	6.06752e-211				Pre	GCA	0.450017	1.63337e-93
Pre	CLMN	0.288972	2.07455e-210				Pre	ATP6V0A1	0.303774	4.45511e-93
Pre	GNAI2	0.403564	5.48856e-210				Pre	HEBP2	0.323753	5.05654e-93
Pre	RASSF2	0.414689	5.54392e-210				Pre	LDLR	0.250045	1.11614e-92
Pre	ASAP1	0.431561	1.05023e-209				Pre	SPAG9	0.403987	1.36396e-92
Pre	SYK	0.405585	2.7922e-209				Pre	PELI1	0.427968	2.4195e-92
Pre	EVI2A	0.416066	5.92554e-208				Pre	ZBTB43	0.426338	4.18263e-92
Pre	ABHD5	0.511398	1.32358e-207				Pre	RAB11FIP1	0.481418	5.10912e-92
Pre	ANKRD10	0.341113	1.35564e-207				Pre	LY86	0.356572	1.41747e-91
Pre	APOBR	0.359803	1.53597e-207				Pre	ZNF281	0.449624	2.01919e-90
Pre	IQGAP2	0.443452	3.63959e-207				Pre	MPST	0.296487	2.60817e-90
Pre	SLC6A6	0.398606	5.41368e-207				Pre	AGFG1	0.447719	3.54101e-90
Pre	MBOAT7	0.402214	7.9607e-207				Pre	NLRP12	0.253524	4.09945e-90
Pre	ZFP36L1	0.601591	8.24427e-207				Pre	KDM7A	0.301635	6.66373e-90
Pre	TMEM71	0.3294	8.46163e-207				Pre	ITGAE	0.301071	3.46249e-89
Pre	RTN3	0.449395	1.60519e-206				Pre	CYBB	0.321187	1.72234e-88
Pre	ANXA1	0.433956	2.54095e-206				Pre	GTF2I	0.38519	5.12693e-88
Pre	SLC16A6	0.321918	3.85952e-206				Pre	AGTRAP	0.357436	3.92231e-87
Pre	SDCBP	0.387837	5.07852e-206				Pre	RASSF3	0.421929	1.44505e-86
Pre	RANBP2	0.362256	5.91577e-206				Pre	CARS2	0.390857	7.25488e-86
Pre	RPS11	0.374168	1.16822e-204				Pre	CD55	0.438611	1.04517e-85
Pre	LDLR	0.322293	7.80379e-204				Pre	IL6ST	0.295915	1.6341e-85
Pre	PTX3	0.449259	1.95345e-203				Pre	NDRG1	0.338443	2.06999e-85
Pre	MIR22HG	0.325232	1.95528e-203				Pre	RASSF2	0.387551	5.07732e-85
Pre	CSTA	0.348356	1.01662e-202				Pre	YBX3	0.445304	8.98003e-85
Pre	PROK2	0.403692	2.73365e-202				Pre	BAZ2B	0.343113	9.18411e-85
Pre	PTPN12	0.401393	2.91374e-202				Pre	NEAT1	0.362669	1.51e-83
Pre	ASGR2	0.32491	7.10692e-202				Pre	C15orf48	0.263471	7.78829e-83
Pre	ZC3H12A	0.305839	8.15139e-202				Pre	FAM200B	0.36085	1.20768e-82
Pre	HIST1H1C	0.447604	3.36331e-201				Pre	SLC12A6	0.332811	1.8976e-82
Pre	USP7	0.309134	1.10673e-200				Pre	MAP3K2	0.420278	7.90647e-82
Pre	TAGAP	0.436714	3.92027e-199				Pre	MEF2D	0.312006	1.29224e-81
Pre	HIST1H4C	0.337234	3.20644e-198				Pre	FLOT1	0.32341	3.6359e-81
Pre	ZFYVE16	0.3514	3.62181e-197				Pre	NUP214	0.363123	3.10506e-80
Pre	POLR2L	0.35289	3.93164e-197				Pre	TNFAIP2	0.371875	3.84886e-80
Pre	LTB4R	0.346338	6.29135e-197				Pre	TMEM71	0.251332	6.88993e-80
Pre	YBX3	0.524418	1.82783e-196				Pre	SNHG9	0.400042	2.3609e-79
Pre	TBL1X	0.334451	4.79525e-196				Pre	INPPL1	0.27429	2.58961e-79
Pre	ZDHHC20	0.377017	4.86061e-196				Pre	TET2	0.374422	4.63622e-79
Pre	USP12	0.263655	1.7819e-195				Pre	TGFBI	0.366332	6.59516e-79
Pre	LTA4H	0.437941	1.92758e-195				Pre	IL6R	0.316732	7.46998e-79
Pre	FBXL5	0.426681	8.4323e-195				Pre	MLXIP	0.292921	2.57021e-78
Pre	TLE3	0.387133	9.03944e-195				Pre	CARD19	0.290759	4.10359e-78
Pre	YTHDF3	0.33891	2.31017e-194				Pre	NDEL1	0.261043	9.84529e-78
Pre	MLXIP	0.310285	6.46399e-194				Pre	SPATA13	0.3698	1.48263e-77
Pre	TIPARP	0.298316	1.36948e-193				Pre	DDX17	0.392617	2.78032e-77
Pre	CSGALNACT2	0.368817	3.34275e-193				Pre	MYH9	0.3805	3.3284e-77
Pre	KIF13A	0.289269	4.00765e-193				Pre	DYSF	0.252502	1.09595e-76
Pre	GLIPR1	0.371451	8.55127e-193				Pre	EIF4E3	0.30271	1.79215e-76
Pre	IL6ST	0.291177	1.20807e-192				Pre	FES	0.352208	2.65769e-76
Pre	HELZ	0.384311	1.59989e-192				Pre	HNRNPH1	0.397676	6.77003e-76
Pre	F13A1	0.35334	3.21451e-192				Pre	CXCL3	0.539178	8.28288e-76
Pre	NFKBIZ	0.619987	2.46557e-191				Pre	ZFYVE16	0.335743	1.90373e-75
Pre	PCNX1	0.310339	1.75644e-190				Pre	DSE	0.344706	2.22697e-75
Pre	KLF13	0.393288	2.84921e-190				Pre	NORAD	0.401544	7.04006e-75
Pre	HEBP2	0.334698	1.01769e-189				Pre	HPSE	0.265728	9.05604e-75
Pre	ZFHX3	0.351234	9.82137e-189				Pre	CCDC69	0.375797	1.04096e-74
Pre	LBR	0.399341	1.20592e-188				Pre	CSGALNACT2	0.368198	1.32898e-74
Pre	USP3	0.420496	7.40876e-188				Pre	CAST	0.362413	3.64603e-74
Pre	PNP	0.330183	1.40384e-187				Pre	FAM129A	0.270336	4.43337e-74
Pre	ARID1A	0.394308	6.73198e-187				Pre	RAB3D	0.358994	2.64005e-73
Pre	FYB1	0.360649	3.75848e-186				Pre	B4GALT1	0.327194	3.44362e-73
Pre	FOLR3	0.297286	9.28519e-185				Pre	GLIPR2	0.337602	3.71391e-73
Pre	TRA2B	0.416843	1.06449e-183				Pre	LAMTOR1	0.298753	4.23974e-73
Pre	OSCAR	0.403967	1.33353e-183				Pre	CD1D	0.292142	1.07735e-72
Pre	RB1CC1	0.381446	1.04488e-182				Pre	PYGL	0.332607	2.81929e-72
Pre	KIF1B	0.303987	1.21015e-182				Pre	P4HB	0.337478	7.20245e-72
Pre	GM2A	0.29602	1.68285e-182				Pre	RTN3	0.376879	1.44109e-71
Pre	PREX1	0.381705	4.34648e-182				Pre	IQGAP2	0.390671	1.55739e-71
Pre	AFF4	0.337143	6.64875e-182				Pre	RBM47	0.360764	2.00525e-71
Pre	RNF24	0.324777	1.14343e-181				Pre	IGF2R	0.300608	2.14054e-71
Pre	TLR2	0.40112	1.85115e-181				Pre	PURB	0.297316	2.82916e-71
Pre	SFPQ	0.406152	2.15177e-181				Pre	PNPLA2	0.30775	1.71314e-70
Pre	EFHD2	0.391322	3.30698e-181				Pre	RNF19B	0.321576	5.23414e-70
Pre	TMEM91	0.303802	1.14206e-180				Pre	GNA13	0.326961	5.50522e-70
Pre	PRNP	0.367966	1.51861e-180				Pre	CLEC7A	0.30062	1.47399e-69
Pre	ASGR1	0.371702	2.23362e-179				Pre	PFKFB3	0.377226	3.59905e-69
Pre	RRP12	0.35179	1.76416e-178				Pre	CCR1	0.359386	2.03245e-68
Pre	MRPL33	0.384312	4.53579e-178				Pre	GLIPR1	0.273304	4.7989e-68
Pre	PRDM2	0.307674	1.24295e-175				Pre	NUP58	0.316827	9.98957e-68
Pre	PYGL	0.374065	1.27614e-175				Pre	ATF4	0.351267	3.43173e-67
Pre	BAZ2B	0.320316	1.4364e-175				Pre	RANBP2	0.346792	1.00062e-66
Pre	KCNE3	0.354336	1.91618e-175				Pre	HNRNPU	0.395061	8.6222e-66
Pre	C5AR1	0.671593	9.11749e-175				Pre	CCL4	0.836037	1.06988e-65
Pre	TOM1	0.330602	4.2211e-174				Pre	RASSF4	0.337537	3.5489e-65
Pre	PPP1R15A	0.414472	8.83779e-174				Pre	CREG1	0.304577	4.52228e-65
Pre	PCBP1	0.317539	1.33301e-172				Pre	EIF4G2	0.338183	2.10982e-64
Pre	YPEL3	0.352597	3.75884e-172				Pre	HCST	0.329905	2.28305e-64
Pre	BOD1L1	0.37855	8.8687e-171				Pre	TMEM205	0.348238	4.88874e-64
Pre	PTAFR	0.333857	9.37779e-171				Pre	ZFHX3	0.318512	4.97654e-64
Pre	MED13L	0.364809	1.22974e-170				Pre	RBBP6	0.321848	7.83737e-64
Pre	EIF3A	0.401251	3.97959e-170				Pre	SLC16A6	0.253975	1.22981e-63
Pre	H1FX	0.686313	2.46358e-169				Pre	CXCR4	0.408802	1.734e-63
Pre	FAM200B	0.346262	3.17219e-169				Pre	MAP4K4	0.345783	3.7802e-63
Pre	FES	0.359609	1.16981e-168				Pre	RIPK2	0.364457	1.25243e-62
Pre	VCL	0.363085	2.12826e-168				Pre	CDKN1A	0.401101	1.87493e-62
Pre	BNIP3L	0.378793	2.66803e-167				Pre	TBL1X	0.298885	4.34807e-62
Pre	RBMS1	0.392954	6.30146e-167				Pre	FOXO3	0.351109	5.18348e-62
Pre	AKAP13	0.431549	2.71236e-166				Pre	MT-ND4L	0.415936	7.02342e-62
Pre	UBALD2	0.374972	5.61485e-166				Pre	PCNX1	0.263177	1.66516e-61
Pre	PLIN2	0.551674	1.03912e-165				Pre	HNRNPD	0.327242	2.70572e-61
Pre	ZNF516	0.283175	1.9794e-165				Pre	TLR2	0.388988	6.73948e-61
Pre	ZFC3H1	0.268344	2.29086e-165				Pre	BTG2	0.428631	1.08037e-60
Pre	PRKACA	0.345627	5.03252e-165				Pre	FAR1	0.353995	9.15762e-60
Pre	ADD3	0.396632	7.36018e-165				Pre	SH3KBP1	0.326859	7.59122e-59
Pre	LGALS8	0.316913	1.50034e-163				Pre	SYK	0.324704	1.84099e-58
Pre	NRGN	0.324744	5.71253e-163				Pre	DMXL2	0.394857	1.45112e-57
Pre	TPM4	0.368376	1.11582e-162				Pre	TET3	0.257617	2.42591e-57
Pre	DMXL2	0.390392	2.43648e-162				Pre	MRPL33	0.357903	3.92358e-56
Pre	LENG8	0.357055	1.63771e-161				Pre	ZDHHC20	0.340601	6.88148e-56
Pre	RBBP6	0.347445	1.58143e-160				Pre	ETS2	0.361417	7.99124e-56
Pre	CCDC88A	0.391061	2.50066e-160				Pre	ETHE1	0.292586	1.07558e-55
Pre	SPTY2D1	0.28128	2.27561e-159				Pre	CTSA	0.28539	1.39759e-55
Pre	RPL23	0.324749	3.30154e-159				Pre	TPP1	0.328412	2.21509e-55
Pre	CDV3	0.381578	3.60158e-159				Pre	RUNX1	0.267055	4.57104e-55
Pre	DDX21	0.406343	1.60194e-158				Pre	YPEL3	0.290504	3.24649e-54
Pre	NSA2	0.379524	6.16752e-158				Pre	AL034397.3	0.350385	8.5115e-54
Pre	AGO4	0.294336	7.78104e-158				Pre	PTP4A1	0.322416	1.43231e-53
Pre	GLIPR2	0.337833	1.94105e-157				Pre	LRRK2	0.410501	1.72252e-53
Pre	ACSL3	0.29347	3.23628e-157				Pre	CKLF	0.334721	4.77352e-53
Pre	CDC42EP3	0.436841	4.90193e-157				Pre	KCTD20	0.255744	6.50003e-53
Pre	ATP2B1	0.44763	5.07872e-157				Pre	CR1	0.304292	1.24869e-52
Pre	SAP30	0.29643	6.36081e-157				Pre	HCAR3	0.263326	2.74905e-52
Pre	APP	0.280771	1.4786e-156				Pre	RBM39	0.308298	4.30965e-51
Pre	PSME4	0.251955	1.79757e-156				Pre	BNIP2	0.337654	7.12475e-51
Pre	ATF3	0.423168	2.90569e-156				Pre	CANX	0.316429	9.03155e-51
Pre	NFE2	0.305135	4.78411e-156				Pre	PRNP	0.313829	7.25572e-50
Pre	SLC15A3	0.347024	8.44327e-156				Pre	CSF2RA	0.262686	7.29198e-50
Pre	MAP1LC3B	0.445531	1.58706e-155				Pre	CPEB4	0.285329	1.21128e-49
Pre	UPP1	0.403386	2.94886e-155				Pre	EIF4B	0.292067	3.95808e-49
Pre	CYFIP1	0.300849	3.99123e-155				Pre	USP15	0.326424	9.22255e-48
Pre	SREK1	0.33352	8.33623e-155				Pre	SAT2	0.28656	2.83428e-47
Pre	NORAD	0.361257	1.22487e-154				Pre	APOBR	0.25363	2.73061e-46
Pre	SERPINB8	0.285462	6.32516e-154				Pre	ATP6V1A	0.297631	3.36676e-46
Pre	AP1S2	0.312016	6.8144e-154				Pre	SAP30	0.274554	3.64364e-46
Pre	RUNX1	0.333341	1.51487e-153				Pre	LGALS8	0.251854	5.40907e-46
Pre	JAML	0.316547	2.51863e-153				Pre	SAMSN1	0.373657	9.37141e-46
Pre	MYO5A	0.252351	3.3152e-153				Pre	PTPN12	0.29962	1.94891e-45
Pre	SYAP1	0.366921	6.94718e-153				Pre	RNF138	0.268965	2.08279e-44
Pre	SKAP2	0.385079	1.51617e-151				Pre	ETF1	0.285009	1.20394e-43
Pre	RBM47	0.346072	2.16784e-151				Pre	BCLAF1	0.351714	2.29468e-43
Pre	ROCK1	0.409274	3.18701e-151				Pre	RAB1A	0.303182	5.56185e-43
Pre	ZYX	0.361679	1.04917e-150				Pre	PNPLA8	0.369037	5.81558e-43
Pre	CHSY1	0.259807	1.31352e-150				Pre	ELOVL5	0.277982	8.51555e-42
Pre	SLC25A36	0.250092	1.32005e-150				Pre	DGKZ	0.260696	2.19683e-41
Pre	TMX4	0.366249	4.47909e-150				Pre	RILPL2	0.276325	2.31211e-41
Pre	PPP4R3A	0.320403	8.61416e-150				Pre	PLD3	0.265899	3.52985e-41
Pre	TALDO1	0.304886	2.26172e-149				Pre	ABHD5	0.387122	1.17063e-40
Pre	PELI1	0.360612	2.57576e-149				Pre	EP300	0.311124	1.51627e-40
Pre	SF3B1	0.368494	1.02873e-148				Pre	AC245014.3	0.285557	1.83624e-40
Pre	DGKZ	0.290757	2.45322e-148				Pre	AGO4	0.258916	1.90821e-40
Pre	CATSPER1	0.251951	3.48288e-148				Pre	SOAT1	0.256122	2.76717e-40
Pre	ACAP2	0.363467	1.17559e-147				Pre	ADA2	0.274842	5.06382e-40
Pre	NFAM1	0.341683	2.10252e-147				Pre	CLK1	0.321575	5.32906e-40
Pre	PTP4A1	0.365658	2.4194e-147				Pre	GADD45B	0.485591	6.03917e-40
Pre	RHOQ	0.341227	1.35114e-146				Pre	RASGEF1B	0.256451	2.52465e-39
Pre	AREG	0.42218	1.97852e-146				Pre	SERTAD2	0.266532	2.75055e-38
Pre	SAMD4B	0.273626	2.7423e-146				Pre	EIF3A	0.297495	1.96678e-37
Pre	RIOK3	0.398093	3.13981e-146				Pre	BLOC1S6	0.294294	7.54631e-37
Pre	PXK	0.256527	3.52482e-145				Pre	MDM4	0.297602	3.89861e-36
Pre	BNIP2	0.360901	1.04324e-144				Pre	ATP5ME	0.339843	8.13683e-36
Pre	MAPK14	0.335761	1.38454e-144				Pre	HELZ	0.290737	2.03664e-35
Pre	HIPK1	0.321918	4.63146e-144				Pre	HIPK1	0.278782	2.42155e-35
Pre	FLOT2	0.344336	5.38319e-144				Pre	CTDSP1	0.278255	5.5726e-35
Pre	TRPS1	0.262398	2.22443e-143				Pre	FAM120A	0.295585	9.9386e-35
Pre	SOAT1	0.287219	5.01576e-143				Pre	TMX4	0.274192	1.56428e-34
Pre	PLK3	0.392245	7.16635e-143				Pre	DPYSL2	0.333465	4.56243e-34
Pre	TNRC18	0.268	9.17097e-143				Pre	SCPEP1	0.273787	4.7871e-34
Pre	RAB21	0.310593	3.31797e-142				Pre	HMGB2	0.357609	2.26107e-33
Pre	WDR26	0.3149	7.48602e-142				Pre	PLEK	0.321426	2.26786e-33
Pre	IL6R	0.30049	1.24958e-141				Pre	STT3B	0.253467	3.16373e-33
Pre	CTSZ	0.332438	1.7239e-141				Pre	LBR	0.283493	3.19693e-33
Pre	TPP1	0.349021	1.72708e-140				Pre	HIPK3	0.320668	4.19652e-33
Pre	IFRD1	0.359544	2.25254e-139				Pre	USP3	0.297669	8.53052e-33
Pre	AC007952.4	0.362215	2.9994e-138				Pre	MAT2A	0.278315	1.61899e-32
Pre	BLOC1S6	0.338554	3.54559e-138				Pre	LGALS1	0.282545	2.59147e-32
Pre	FYN	0.328353	6.28814e-138				Pre	EGR1	0.386864	1.12692e-31
Pre	CD84	0.262566	1.30282e-137				Pre	XRN2	0.280989	2.24011e-31
Pre	PLEC	0.335364	2.13114e-137				Pre	LDHB	0.280291	2.8753e-31
Pre	IRAK3	0.370206	2.49893e-137				Pre	RBMS1	0.286424	3.82114e-31
Pre	TET3	0.26037	2.70161e-137				Pre	NFKB1	0.274886	3.99325e-31
Pre	RASSF3	0.335816	1.11726e-136				Pre	AZIN1	0.264585	5.94864e-31
Pre	PTBP3	0.350535	1.39873e-136				Pre	LENG8	0.288175	6.53492e-31
Pre	PLXNC1	0.331039	2.33226e-136				Pre	ELF1	0.266342	8.17269e-31
Pre	ACTN4	0.341177	1.51378e-135				Pre	VAPA	0.264057	1.7117e-30
Pre	ATG2A	0.283363	2.21865e-135				Pre	BRD2	0.279678	4.89065e-30
Pre	HNRNPU	0.394719	7.90535e-135				Pre	SRSF6	0.281154	6.51887e-30
Pre	PCBP2	0.310764	9.4789e-135				Pre	TM9SF3	0.260457	9.80694e-30
Pre	EIF4G2	0.333181	1.60858e-134				Pre	ARID1A	0.271062	1.59956e-29
Pre	ATF4	0.320106	1.99707e-134				Pre	SSR1	0.28329	1.31476e-28
Pre	MYO9B	0.332209	5.01949e-134				Pre	AC103591.3	0.424283	5.13183e-28
Pre	CFLAR	0.378687	1.85052e-133				Pre	XIST	0.419618	6.8939e-28
Pre	HNRNPH1	0.283056	1.87165e-133				Pre	ASAP1	0.27446	9.59376e-28
Pre	NCOA1	0.266577	4.33645e-133				Pre	NR4A1	0.360964	1.26833e-27
Pre	ELF1	0.353372	8.12849e-133				Pre	TLR4	0.302696	2.99293e-27
Pre	CREG1	0.328698	9.6469e-133				Pre	SF3B1	0.27007	4.51769e-27
Pre	TACC1	0.37046	1.5885e-132				Pre	CHP1	0.261712	1.42952e-26
Pre	TRIOBP	0.277966	2.41918e-132				Pre	CHD1	0.288643	2.29443e-26
Pre	KDM2A	0.270353	5.50751e-132				Pre	RB1CC1	0.290429	3.44384e-26
Pre	NUFIP2	0.303738	1.52661e-131				Pre	CDA	0.276694	4.67566e-26
Pre	CD302	0.346334	1.64932e-131				Pre	SNHG25	0.503321	1.41215e-25
Pre	TUBB4B	0.328211	2.70039e-131				Pre	CCDC88A	0.263446	1.7149e-23
Pre	NCF2	0.313374	3.76402e-131				Pre	ZFP36L2	0.265388	2.66141e-23
Pre	CKLF	0.342502	1.1195e-130				Pre	RPLP2	0.261835	1.3576e-22
Pre	AES	0.310173	1.88234e-130				Pre	EIF3M	0.253986	1.91951e-22
Pre	TNFAIP2	0.401163	3.24062e-130				Pre	MID1IP1	0.276727	3.22428e-20
Pre	YPEL5	0.405422	3.463e-130				Pre	ADD3	0.25444	4.34499e-20
Pre	WNK1	0.330914	1.12985e-129				Pre	TRA2A	0.256632	5.08923e-20
Pre	ITGB2	0.263969	1.34497e-129				Pre	KLF4	0.354495	1.0058e-19
Pre	USP10	0.274846	1.84983e-129				Pre	CHMP1B	0.401935	2.49833e-19
Pre	PRRC2C	0.357394	1.88512e-129				Pre	C5AR1	0.318109	1.53421e-18
Pre	YTHDC1	0.299529	2.04655e-129				Pre	TRMT1	0.271999	4.31347e-17
Pre	ZNF207	0.380079	8.1666e-129				Pre	CELF1	0.263226	4.79683e-17
Pre	CCDC69	0.331556	3.69909e-128				Pre	UPP1	0.252619	1.59032e-14
Pre	XRN2	0.338957	4.2189e-128				Pre	MSRB1	0.263382	3.45599e-14
Pre	TM9SF3	0.295468	8.57947e-128				Pre	CDC42EP3	0.2722	3.73465e-14
Pre	AZIN1	0.317497	1.33533e-127				Pre	C6orf62	0.271405	7.01418e-13
Pre	BRD2	0.307935	1.54196e-127				Pre	BACH1	0.252341	9.24202e-13
Pre	A1BG	0.254442	5.08188e-127				Pre	BIRC2	0.253883	1.69927e-12
Pre	HNRNPA3	0.325009	7.93078e-127				Pre	DYNC1H1	0.251186	1.99847e-09
Pre	BIRC2	0.314568	8.26579e-127				Pre	ARL4C	0.272059	6.00724e-08
Pre	CD46	0.330055	1.39235e-126				Pre	C4orf48	0.29315	4.85853e-07
Pre	AC020916.1	0.383435	1.40188e-126				I	FCGR3A	3.18812	0
Pre	ITGAX	0.338497	5.96127e-126				I	C1QA	2.63392	0
Pre	FRAT2	0.311098	1.21409e-125				I	CDKN1C	2.48338	0
Pre	ATP6V1A	0.325141	1.39623e-125				I	C1QB	2.43892	0
Pre	PTK2B	0.32012	3.88936e-125				I	RHOC	2.02126	0
Pre	BLVRB	0.280372	8.22165e-125				I	LYPD2	1.8047	0
Pre	MSL1	0.265243	5.55043e-124				I	MS4A7	1.61871	0
Pre	AGTRAP	0.31597	5.85525e-124				I	NAP1L1	1.40083	0
Pre	STT3B	0.294206	5.95773e-124				I	IFITM2	1.39969	0
Pre	VAPA	0.320595	2.77196e-123				I	TCF7L2	1.3646	0
Pre	OGT	0.258253	1.51927e-122				I	LST1	1.36351	0
Pre	RBM5	0.286389	1.92365e-122				I	HES4	1.36184	0
Pre	RAB1A	0.318855	1.49149e-121				I	CALHM6	1.27962	0
Pre	ZFAND5	0.387686	4.41888e-121				I	RPS19	1.27651	0
Pre	METRNL	0.281937	8.39693e-121				I	HLA-DPA1	1.23184	0
Pre	DOK3	0.296843	1.18201e-120				I	SMIM25	1.21191	0
Pre	PRDM1	0.275325	3.98369e-120				I	CTSC	1.20925	0
Pre	ETS2	0.357405	2.61531e-119				I	ABI3	1.20862	0
Pre	SAMHD1	0.29871	2.14626e-118				I	IFITM3	1.17124	0
Pre	HMGB2	0.392178	2.3444e-118				I	CSF1R	1.12253	0
Pre	CCDC88B	0.268713	2.38654e-118				I	CD52	1.09929	0
Pre	IGF2R	0.250082	7.62065e-118				I	CD79B	1.09559	0
Pre	HNRNPL	0.289687	2.07214e-117				I	KLF2	1.08536	0
Pre	CEBPD	0.304979	3.03265e-117				I	HLA-DQA1	1.08173	0
Pre	RASSF4	0.300517	3.0955e-117				I	SPN	1.07663	0
Pre	ETF1	0.290054	5.93441e-117				I	HMOX1	1.07491	0
Pre	RSRC2	0.30759	6.57743e-117				I	MTSS1	1.05769	0
Pre	UBN1	0.251783	3.13767e-116				I	DRAP1	1.04456	0
Pre	ZSWIM6	0.273532	9.84245e-116				I	AIF1	1.04072	0
Pre	PHF20L1	0.294568	1.75446e-115				I	EVL	1.02539	0
Pre	NCF4	0.312487	2.90203e-115				I	CKB	1.01844	0
Pre	EHBP1L1	0.329097	7.09366e-115				I	TUBA1B	1.01798	0
Pre	OSBPL8	0.341811	6.4092e-114				I	HLA-DPB1	1.01781	0
Pre	SLA	0.325552	2.58061e-113				I	CTSL	0.998284	0
Pre	ABHD2	0.265624	1.55022e-112				I	SIGLEC10	0.99134	0
Pre	TFRC	0.348214	2.78302e-112				I	LTB	0.958797	0
Pre	MIDN	0.370894	4.00581e-111				I	LRRC25	0.950863	0
Pre	KMT2C	0.294933	4.58088e-111				I	COTL1	0.92842	0
Pre	JDP2	0.255541	6.69405e-111				I	MT2A	0.908881	0
Pre	XBP1	0.331194	7.00198e-111				I	RRAS	0.908278	0
Pre	EIF5	0.354716	1.93644e-110				I	FAM110A	0.90238	0
Pre	EIF4B	0.305985	4.17552e-110				I	MS4A4A	0.893286	0
Pre	CLEC4A	0.296741	6.3288e-110				I	RNASET2	0.892842	0
Pre	HMGB1	0.259164	6.51303e-110				I	VAMP5	0.889609	0
Pre	CYLD	0.302383	1.79233e-109				I	YBX1	0.886822	0
Pre	SAMSN1	0.402635	2.85809e-108				I	WARS	0.855007	0
Pre	KLF7	0.270116	4.99224e-108				I	HSPA8	0.835269	0
Pre	MSRB1	0.335197	7.19066e-108				I	PLAC8	0.830455	0
Pre	WDR45B	0.263699	5.13797e-106				I	SOD1	0.829494	0
Pre	TAOK1	0.276994	7.32677e-106				I	IFITM1	0.822448	0
Pre	NFKB1	0.275436	1.11229e-105				I	CX3CR1	0.80105	0
Pre	NFKB2	0.259159	3.81273e-105				I	UNC119	0.795978	0
Pre	CREBBP	0.255525	6.48088e-105				I	ZNF703	0.79149	0
Pre	PUM1	0.279216	1.44573e-104				I	ADA	0.778508	0
Pre	RAB3D	0.267729	7.87544e-104				I	FCER1G	0.776637	0
Pre	CHD4	0.269399	1.36907e-103				I	MARCKSL1	0.775843	0
Pre	MIR4435-2HG	0.269624	1.66553e-103				I	CSTB	0.768284	0
Pre	DENND3	0.288985	2.24445e-103				I	PTGES3	0.764531	0
Pre	RBMX	0.372332	7.29006e-103				I	SLC2A6	0.763327	0
Pre	LAT2	0.28995	6.06637e-102				I	TSC22D3	0.761888	0
Pre	LAMTOR1	0.27814	1.12916e-101				I	PSMB9	0.755748	0
Pre	PNN	0.271648	1.73549e-101				I	LILRB2	0.752487	0
Pre	REL	0.340965	2.72549e-100				I	TIMP1	0.748804	0
Pre	TRA2A	0.263351	3.17433e-100				I	PTPN6	0.739509	0
Pre	PIM1	0.279625	1.02432e-99				I	SERPINA1	0.738601	0
Pre	RAF1	0.250922	1.11733e-98				I	BID	0.73528	0
Pre	MID1IP1	0.330773	3.1332e-98				I	JPT1	0.713761	0
Pre	RPS6KA3	0.2676	1.41522e-97				I	TXNIP	0.710633	0
Pre	GNB1	0.286706	1.48399e-96				I	SYTL1	0.708696	0
Pre	LPGAT1	0.250483	6.39432e-96				I	INSIG1	0.707174	0
Pre	ATP11A	0.258913	9.67183e-96				I	CD300A	0.706345	0
Pre	DNTTIP2	0.279313	3.79607e-95				I	ICAM2	0.697388	0
Pre	CSF2RB	0.262815	4.36679e-95				I	RAP1B	0.686067	0
Pre	CSNK1D	0.261638	1.15134e-93				I	NAAA	0.675226	0
Pre	BRI3	0.250781	1.3575e-93				I	GPBAR1	0.671317	0
Pre	QSOX1	0.252457	2.7458e-93				I	LY6E	0.666773	0
Pre	SIRPB1	0.263032	3.49121e-93				I	PILRA	0.660904	0
Pre	POLR1D	0.268448	5.5596e-93				I	VASP	0.658463	0
Pre	PTTG1IP	0.258332	5.9394e-91				I	BATF3	0.656154	0
Pre	TLR4	0.319303	8.36303e-91				I	UCP2	0.651247	0
Pre	PRPF4B	0.256721	1.44519e-90				I	BIN2	0.649358	0
Pre	ADAM10	0.27227	2.25159e-90				I	CFD	0.649104	0
Pre	BACH1	0.269478	3.92228e-90				I	PECAM1	0.647642	0
Pre	GNAS	0.314657	3.32493e-89				I	CAPZB	0.64727	0
Pre	CSNK1A1	0.280898	4.77307e-89				I	ARHGDIB	0.643793	0
Pre	ADA2	0.264341	2.01301e-88				I	SPI1	0.637493	0
Pre	ATP5MPL	0.262099	2.53503e-88				I	HLA-E	0.634591	0
Pre	FAM107B	0.281599	3.5364e-88				I	MAPKAPK3	0.633484	0
Pre	ELOVL5	0.274068	7.28831e-88				I	LILRB1	0.625019	0
Pre	RBM25	0.289356	8.15308e-88				I	HCK	0.621371	0
Pre	HOOK3	0.255689	2.10406e-87				I	PAG1	0.621294	0
Pre	MYCBP2	0.272288	7.42304e-87				I	PFN1	0.620614	0
Pre	SON	0.250155	1.18128e-86				I	CD47	0.617235	0
Pre	RSRP1	0.265688	1.93909e-86				I	TMSB4X	0.616969	0
Pre	CLTC	0.263322	1.9679e-86				I	CHST2	0.614311	0
Pre	NUMB	0.266037	9.06399e-86				I	PSME2	0.611131	0
Pre	TOP1	0.250708	1.24385e-85				I	CLEC2B	0.608692	0
Pre	NMT1	0.251496	1.51854e-85				I	CD68	0.607002	0
Pre	CELF2	0.285767	3.16098e-85				I	PPM1N	0.603069	0
Pre	UBE2R2	0.291176	1.20123e-84				I	45178	0.602385	0
Pre	CXCR4	0.376549	1.8044e-84				I	LYN	0.600994	0
Pre	AL034397.3	0.312917	1.37306e-83				I	CAMK1	0.597361	0
Pre	PLIN3	0.252089	3.25009e-83				I	CIRBP	0.58452	0
Pre	CYTH1	0.261839	5.3134e-83				I	RGS19	0.573798	0
Pre	YY1	0.263798	1.16487e-82				I	NPC2	0.573228	0
Pre	STAT3	0.255256	1.30447e-82				I	NEURL1	0.571337	0
Pre	PRKCB	0.28905	1.83638e-82				I	ARPC2	0.569779	0
Pre	CSDE1	0.269108	5.95901e-82				I	PPP1CA	0.567455	0
Pre	WIPF1	0.282312	1.38298e-81				I	CHCHD10	0.566026	0
Pre	GRB2	0.258959	5.06891e-80				I	ZNF706	0.56012	0
Pre	BZW1	0.279656	3.63475e-79				I	ACTB	0.55633	0
Pre	SCPEP1	0.284695	6.10424e-78				I	PTP4A3	0.555399	0
Pre	TWISTNB	0.255683	7.53437e-78				I	CDH23	0.546405	0
Pre	FERMT3	0.271066	1.37824e-77				I	HSBP1	0.545851	0
Pre	EIF1B	0.287275	2.27776e-77				I	UBB	0.543026	0
Pre	P4HB	0.264489	3.53411e-77				I	MALAT1	0.541575	0
Pre	CANX	0.261773	2.99838e-75				I	PCGF5	0.541517	0
Pre	LILRB3	0.280839	3.36234e-75				I	B2M	0.540729	0
Pre	CHD1	0.251036	1.36476e-73				I	AP2A1	0.540174	0
Pre	NBPF19	0.252219	1.53968e-73				I	ADGRE1	0.53347	0
Pre	HIPK3	0.255535	1.64838e-73				I	OAS1	0.533208	0
Pre	CELF1	0.279034	5.52482e-72				I	MYL6	0.530079	0
Pre	PLEKHB2	0.256184	1.07893e-71				I	TBC1D10C	0.527742	0
Pre	DYNC1H1	0.2653	3.38947e-70				I	TMC6	0.52123	0
Pre	CCL3	0.677493	1.18125e-67				I	HSPB1	0.509883	0
Pre	SRRM2	0.269832	4.35532e-67				I	CKS1B	0.509117	0
Pre	FCGR2A	0.294809	6.05987e-65				I	H2AFZ	0.508213	0
Pre	LAMP2	0.252238	1.69533e-64				I	MYL12B	0.506724	0
Pre	PABPC4	0.278944	1.11199e-63				I	HMGN2	0.502963	0
Pre	CHMP1B	0.294286	8.09992e-58				I	PRELID1	0.494105	0
Pre	CDA	0.25083	2.9386e-57				I	CALM2	0.493823	0
Pre	CXCL3	0.327269	3.34236e-51				I	VMO1	0.491871	0
Pre	CCL4L2	0.600293	1.1757e-47				I	CORO1A	0.485062	0
Pre	AC103591.3	0.285187	5.96394e-43				I	UQCRB	0.480624	0
Pre	NR4A1	0.25203	6.08471e-40				I	RHOF	0.474743	0
Pre	CITED2	0.259313	3.38683e-23				I	ARPC3	0.471881	0
I	FCGR3A	2.90284	0				I	CFL1	0.465849	0
I	C1QA	2.48347	0				I	TMEM134	0.464682	0
I	C1QB	2.42787	0				I	PSAP	0.463653	0
I	RHOC	1.83047	0				I	FTL	0.459227	0
I	LYPD2	1.77224	0				I	SLC25A6	0.456699	0
I	HLA-DPA1	1.55833	0				I	PLD4	0.456307	0
I	HLA-DPB1	1.54136	0				I	ICAM4	0.452979	0
I	MS4A7	1.47668	0				I	PHF19	0.452922	0
I	NAP1L1	1.44018	0				I	NACA	0.450955	0
I	CALHM6	1.43825	0				I	TAGLN	0.441778	0
I	HLA-DQA1	1.43465	0				I	SLC44A2	0.437844	0
I	LST1	1.3728	0				I	AC064805.1	0.420325	0
I	CD52	1.35193	0				I	LINC02432	0.411064	0
I	RPS19	1.31053	0				I	CYFIP2	0.41066	0
I	C1QC	1.2372	0				I	CEACAM3	0.407782	0
I	IFITM2	1.22709	0				I	CST3	0.394143	0
I	ABI3	1.21244	0				I	MGLL	0.37485	0
I	HES4	1.13626	0				I	PTMA	0.367091	0
I	SMIM25	1.10393	0				I	EEF1A1	0.363799	0
I	CD74	1.0723	0				I	S100A11	0.360926	0
I	CD79B	1.05805	0				I	FTH1	0.358891	0
I	CTSC	1.02285	0				I	RPL8	0.357125	0
I	HSPA8	0.996774	0				I	OAZ1	0.328175	0
I	YBX1	0.988115	0				I	FMNL2	0.311022	0
I	TCF7L2	0.975676	0				I	LINC02345	0.280739	0
I	HLA-DRA	0.970379	0				I	SAT1	0.425851	3.95089e-303
I	AIF1	0.942778	0				I	C3AR1	0.510291	7.91754e-302
I	EVL	0.940579	0				I	TNFRSF8	0.329684	4.02488e-300
I	CALM2	0.937411	0				I	SCIMP	0.494826	2.6729e-299
I	CFD	0.935064	0				I	NDUFA4	0.47585	1.50252e-298
I	CTSL	0.934829	0				I	RNH1	0.498463	2.7298e-298
I	CDKN1C	0.933824	0				I	C1QC	1.28741	1.08936e-296
I	LTB	0.921456	0				I	TBCB	0.495808	4.69675e-295
I	HMOX1	0.92044	0				I	APOBEC3G	0.431915	1.79259e-294
I	PFN1	0.908133	0				I	PKN1	0.564601	1.46755e-292
I	PSMB9	0.908059	0				I	CSK	0.498359	8.18176e-290
I	SPN	0.907166	0				I	IFI30	0.723167	9.78789e-290
I	VAMP5	0.901349	0				I	RBX1	0.473978	1.87965e-289
I	NPC2	0.900677	0				I	CHST7	0.324676	4.17643e-289
I	TMSB4X	0.893113	0				I	TSTD1	0.339257	2.87858e-288
I	CSF1R	0.891878	0				I	GNGT2	0.342963	6.13867e-288
I	CRIP1	0.888296	0				I	CCDC12	0.47622	2.70796e-286
I	FCER1G	0.883319	0				I	CNIH4	0.560391	1.39558e-284
I	AC114760.2	0.873061	0				I	CASP5	0.263087	1.93497e-283
I	IFITM3	0.861345	0				I	PMVK	0.417618	3.05059e-283
I	MT2A	0.857881	0				I	SGPP1	0.298164	6.12287e-282
I	RNASET2	0.828106	0				I	POU2F2	0.584143	6.40004e-282
I	CIRBP	0.827022	0				I	TUBB	0.502631	4.22763e-281
I	SOD1	0.824062	0				I	CORO1B	0.538528	7.92282e-278
I	DRAP1	0.821834	0				I	EMP3	0.474168	1.4533e-274
I	CKB	0.810282	0				I	LIMD2	0.467584	1.11758e-273
I	TPPP3	0.796144	0				I	ATG3	0.494602	2.43202e-273
I	B2M	0.795782	0				I	FKBP1A	0.380811	1.81461e-272
I	VMO1	0.783682	0				I	PHTF2	0.382735	1.19455e-271
I	ADA	0.775628	0				I	ABCC3	0.323561	2.17458e-271
I	LRRC25	0.766168	0				I	MAGED2	0.391569	2.71502e-270
I	SLC25A6	0.765487	0				I	IL3RA	0.338513	9.03019e-269
I	WARS	0.764428	0				I	SNX18	0.521583	2.7325e-266
I	TUBA1B	0.76399	0				I	PPDPF	0.586077	1.0587e-265
I	ACTB	0.754188	0				I	AL139246.5	0.379642	5.96467e-264
I	FAM110A	0.751263	0				I	CCM2	0.448298	1.48057e-263
I	MTSS1	0.743629	0				I	RHOG	0.430131	1.56136e-262
I	IFI30	0.742742	0				I	S1PR4	0.493675	2.36913e-262
I	HLA-DQA2	0.742396	0				I	SIDT2	0.448581	5.48334e-262
I	COTL1	0.738029	0				I	SFMBT2	0.28914	2.85443e-261
I	ICAM2	0.728855	0				I	HLA-DQA2	0.775528	8.22842e-261
I	HLA-DRB1	0.7261	0				I	ARRB1	0.432049	1.86309e-260
I	MS4A4A	0.722134	0				I	ITGAL	0.464032	2.08217e-260
I	PPDPF	0.717952	0				I	GDI2	0.450042	2.72741e-257
I	CD68	0.70605	0				I	SLC25A5	0.484744	1.24257e-256
I	SIGLEC10	0.699886	0				I	SLAMF7	0.3105	3.87225e-255
I	RPL27A	0.695638	0				I	KLF3	0.566274	3.73882e-254
I	RPL21	0.690424	0				I	KCNMA1	0.277269	4.82719e-254
I	SERPINA1	0.690102	0				I	CYTIP	0.597232	2.89166e-253
I	CD47	0.680213	0				I	UTRN	0.487288	4.83944e-253
I	CD300A	0.68015	0				I	FAM162A	0.360736	4.49926e-251
I	ID2	0.67631	0				I	RAC2	0.49853	7.02748e-250
I	PSME2	0.664625	0				I	MPC1	0.425798	1.18826e-249
I	BID	0.66341	0				I	CXCL16	0.517908	9.04353e-249
I	BATF3	0.660387	0				I	PDK4	0.367127	7.12184e-247
I	CSTB	0.65989	0				I	IER5	0.47465	2.5325e-246
I	GPBAR1	0.659085	0				I	LYL1	0.47077	4.07963e-245
I	TXNIP	0.658345	0				I	EAF2	0.378262	1.4396e-244
I	PRELID1	0.655573	0				I	WASF2	0.493986	1.91406e-244
I	PSMA4	0.653344	0				I	RARRES3	0.485924	1.8441e-243
I	PPP1CA	0.646453	0				I	PSME1	0.411692	3.31022e-243
I	UBB	0.646193	0				I	RASGRP2	0.445064	4.17658e-243
I	ARHGDIB	0.644716	0				I	RPS2	0.347306	9.46347e-243
I	MALAT1	0.640455	0				I	COX6C	0.431271	3.08278e-239
I	PSAP	0.635709	0				I	TADA3	0.395445	9.49006e-238
I	DOK2	0.634648	0				I	DOK2	0.501249	1.23075e-236
I	EIF4A2	0.633212	0				I	SRI	0.428513	5.85982e-235
I	RAB24	0.631964	0				I	PGK1	0.439039	6.29451e-235
I	NOP53	0.631112	0				I	GPR137B	0.277009	1.06838e-234
I	TUBB	0.619488	0				I	PSMB8	0.437932	1.51402e-234
I	UCP2	0.616102	0				I	GBP4	0.422174	5.30358e-234
I	EEF1A1	0.615358	0				I	ACAA1	0.456427	5.17183e-233
I	H2AFZ	0.615174	0				I	ADGRE5	0.509777	6.50989e-233
I	TIMP1	0.61298	0				I	SH2D3C	0.347617	2.28726e-230
I	RPS17	0.611877	0				I	PSMA4	0.485996	3.06518e-230
I	RPL17	0.611721	0				I	NOP53	0.410708	4.44962e-229
I	CX3CR1	0.611212	0				I	ST3GAL5	0.386047	1.64913e-228
I	AC004687.1	0.608066	0				I	SYNGR2	0.437095	7.99351e-227
I	FKBP1A	0.604862	0				I	C9orf78	0.473832	8.59672e-227
I	TSC22D3	0.599359	0				I	CD48	0.403671	1.26484e-226
I	RPL3	0.596522	0				I	AC114760.2	0.472115	2.3445e-226
I	PPM1N	0.595812	0				I	SECTM1	0.435731	3.934e-226
I	LIMD2	0.594766	0				I	ADGRE2	0.442879	4.18788e-226
I	CORO1A	0.589365	0				I	TNFRSF1B	0.492229	2.86221e-225
I	SARAF	0.587398	0				I	MRPS35	0.355187	3.27675e-225
I	UQCRB	0.583389	0				I	C12orf57	0.394445	4.17292e-225
I	GABARAP	0.582962	0				I	IDH2	0.425368	6.74567e-225
I	PTPN6	0.581234	0				I	CASP1	0.430138	1.66452e-224
I	RPL7	0.580363	0				I	SCGB3A1	0.32528	5.3323e-222
I	HNRNPA1	0.576524	0				I	RABGAP1L	0.441668	5.22269e-221
I	EEF1G	0.57467	0				I	NDUFA12	0.408882	2.09617e-220
I	RPL36A	0.572685	0				I	RAB10	0.418863	2.22399e-219
I	SLC25A5	0.567681	0				I	SLC31A2	0.522354	2.38021e-218
I	SPI1	0.563299	0				I	GBP2	0.499616	1.19543e-217
I	RPL31	0.556182	0				I	DSTN	0.413701	5.33417e-216
I	CAPZB	0.554841	0				I	CCDC115	0.352009	1.05439e-215
I	TPI1	0.54825	0				I	RAB8A	0.438178	5.26295e-215
I	FTH1	0.543488	0				I	C20orf27	0.426793	7.8742e-214
I	RPS4X	0.539064	0				I	SARAF	0.424428	9.59816e-213
I	RPL13A	0.53545	0				I	CDK2AP2	0.377393	1.80255e-212
I	CKS1B	0.531578	0				I	TPPP3	0.427584	1.15514e-211
I	C1orf162	0.529693	0				I	AIG1	0.275343	2.79923e-211
I	RPL10	0.526693	0				I	C11orf21	0.366433	2.51334e-210
I	CASP1	0.509292	0				I	KCNQ1OT1	0.383918	6.02678e-210
I	CFP	0.508707	0				I	ARL6IP4	0.358113	8.36212e-209
I	RPS6	0.502816	0				I	C3orf14	0.258549	1.20429e-208
I	CST3	0.495074	0				I	BTK	0.384803	3.53839e-208
I	ARPC2	0.490072	0				I	SNAPC3	0.290304	4.48751e-208
I	HLA-E	0.484763	0				I	ID2	0.4712	3.31363e-206
I	EMP3	0.484604	0				I	C1orf162	0.428662	1.19365e-204
I	RPL8	0.48276	0				I	MYOF	0.309163	2.65911e-203
I	RBX1	0.480497	0				I	PRADC1	0.269178	2.81915e-203
I	EEF2	0.478335	0				I	HIGD2A	0.371002	3.06365e-203
I	CFL1	0.475329	0				I	VPS35	0.383054	2.45726e-202
I	RPS27	0.47462	0				I	GBP1	0.454205	8.40107e-202
I	RPS2	0.469779	0				I	LILRA1	0.401148	4.32294e-200
I	RPL15	0.463271	0				I	DNASE2	0.353822	4.92296e-200
I	RPL4	0.442864	0				I	UBC	0.375424	8.6916e-200
I	MYL6	0.427553	0				I	HAGH	0.372175	2.54058e-199
I	CD37	0.424344	0				I	BIRC3	0.401197	8.88363e-199
I	PSME1	0.423669	0				I	MYO1G	0.463309	2.18999e-198
I	RPL23A	0.417459	0				I	SNRPB	0.395219	2.12418e-197
I	RPS5	0.415567	0				I	LILRA5	0.473785	2.25827e-197
I	SAT1	0.408259	0				I	ALDH16A1	0.311063	2.54171e-196
I	CEACAM3	0.397381	0				I	ATP5F1B	0.395185	3.26508e-196
I	COX7A2	0.386123	0				I	GNG2	0.447103	3.65163e-196
I	OAZ1	0.383992	0				I	MYL12A	0.373598	5.71382e-196
I	PTMA	0.377096	0				I	TNFSF10	0.415601	1.14522e-194
I	LINC02345	0.370879	0				I	AC147067.1	0.259464	7.90608e-194
I	RPS20	0.366541	0				I	VPS29	0.379166	1.17309e-193
I	PTP4A3	0.347349	0				I	LFNG	0.413177	1.92581e-193
I	ARPC3	0.332647	0				I	TESC	0.533938	5.02619e-193
I	KCNMA1	0.331751	0				I	TPI1	0.337038	3.85541e-192
I	RPS27A	0.327436	0				I	BLOC1S1	0.379203	5.38874e-191
I	RPS9	0.32485	0				I	PYCARD	0.350092	1.43419e-190
I	RPL18A	0.317477	0				I	TBXAS1	0.416165	8.20265e-190
I	RPL41	0.313879	0				I	GSTK1	0.379081	2.26562e-189
I	FTL	0.306307	0				I	EIF4A2	0.384293	4.90046e-189
I	RPS25	0.298952	0				I	CAP1	0.362531	2.0816e-188
I	RPL35	0.288747	0				I	MAD1L1	0.315427	6.42018e-187
I	EEF1D	0.286575	0				I	CDK2AP1	0.342231	4.04622e-186
I	RPS3A	0.280775	0				I	PDCL3	0.303574	1.3664e-184
I	CYBA	0.272755	0				I	FAM32A	0.370335	1.19541e-183
I	TMSB10	0.269771	0				I	MRPL18	0.350407	1.47893e-183
I	RPL34	0.257425	0				I	MSR1	0.304867	2.58058e-183
I	RPL26	0.256268	0				I	DEDD2	0.362825	3.85708e-183
I	CAMK1	0.548703	6.26411e-303				I	PSMC4	0.352948	8.8146e-183
I	PCGF5	0.525073	1.99543e-302				I	ARL6IP5	0.404762	1.58206e-181
I	UNC119	0.592976	6.24328e-300				I	RUNX3	0.346259	3.96307e-181
I	HSPB1	0.591405	5.40541e-298				I	FGD2	0.362125	1.28031e-180
I	NAAA	0.593686	5.94343e-298				I	ARAP2	0.30659	1.09434e-177
I	RARRES3	0.571558	5.09817e-292				I	M6PR	0.382624	1.17527e-177
I	RPL10A	0.294663	3.85557e-291				I	ASAH1	0.359435	2.53156e-177
I	OAZ2	0.545205	1.48581e-290				I	RPS27L	0.433912	2.22593e-175
I	ARL6IP4	0.450212	3.15175e-290				I	SAP18	0.358474	3.90202e-175
I	VSIR	0.477403	5.08738e-290				I	UBXN1	0.353539	2.63929e-173
I	PSMB8	0.465062	3.766e-288				I	SELPLG	0.360952	8.03654e-173
I	HLA-DQB1	0.666709	2.04196e-282				I	CD37	0.31889	6.6199e-171
I	RAP1B	0.504924	2.63407e-282				I	CCT5	0.368697	3.09938e-170
I	SLC31A2	0.607978	6.16743e-279				I	TSPAN14	0.402127	3.21328e-170
I	PRR13	0.405597	2.93112e-277				I	GCH1	0.314993	2.86606e-169
I	STXBP2	0.468492	1.88915e-275				I	PFKL	0.32933	8.36847e-168
I	SNX3	0.397404	1.05392e-272				I	SSNA1	0.318245	1.80136e-167
I	POLD4	0.539255	1.03203e-269				I	FAM89B	0.390186	2.26805e-167
I	MYL12A	0.327742	1.45151e-267				I	ATP5MD	0.364206	6.59959e-167
I	ZNF703	0.459854	4.18729e-267				I	ABRACL	0.385628	6.71505e-166
I	ZNF706	0.480809	9.96885e-267				I	NDUFA6	0.360514	7.50513e-166
I	COX7C	0.293029	4.14085e-266				I	NECAP2	0.327275	1.39776e-165
I	ICAM4	0.411844	3.97147e-264				I	YPEL2	0.348028	1.41764e-165
I	IGLC2	1.02705	2.34596e-263				I	TMBIM4	0.346214	1.16309e-164
I	MARCKSL1	0.632394	4.10228e-263				I	PIK3CG	0.292933	4.0292e-164
I	HCK	0.539461	6.96917e-263				I	TPMT	0.300572	9.74202e-164
I	CLEC2B	0.508337	2.76176e-261				I	PTP4A2	0.41099	7.31852e-161
I	PGK1	0.428558	2.0169e-260				I	COX6A1	0.329404	6.05316e-160
I	PMVK	0.47396	4.40406e-259				I	WDR1	0.365662	6.34365e-159
I	RNH1	0.460835	2.69515e-257				I	CEBPB	0.409715	6.79586e-159
I	CORO1B	0.550724	1.42474e-256				I	NT5C	0.278088	5.77999e-158
I	CARD16	0.370416	4.99152e-256				I	SNX5	0.314675	8.20076e-158
I	GBP2	0.585965	3.61446e-255				I	SSBP4	0.365022	1.2342e-157
I	HMGN2	0.411453	4.12543e-251				I	PTGER4	0.333477	7.94278e-157
I	SLC2A6	0.546269	9.72362e-250				I	RASAL3	0.299168	9.2379e-157
I	LY6E	0.441157	2.65652e-246				I	ACTR3	0.340252	1.05929e-156
I	PSMB10	0.478042	1.96998e-245				I	RPSA	0.299609	1.50505e-156
I	MYL12B	0.34814	3.49054e-245				I	PPCDC	0.271834	3.15319e-156
I	PTGES3	0.545631	9.01172e-245				I	ITGA4	0.335185	3.29181e-156
I	LINC02432	0.333461	3.56023e-242				I	ADK	0.299858	4.16578e-156
I	GDI2	0.427312	9.38267e-242				I	CD74	0.428214	2.25336e-155
I	IGLC3	0.831932	1.97626e-240				I	SEC14L1	0.368499	3.04588e-155
I	COX6C	0.390373	3.96387e-240				I	SH3BP1	0.32763	7.38567e-155
I	MAPKAPK3	0.533889	6.43267e-240				I	SNX9	0.283687	5.08942e-154
I	SNRPG	0.443222	1.29682e-237				I	MTPN	0.405086	5.84561e-154
I	GSTK1	0.429739	1.94874e-237				I	PDCD5	0.332863	9.32497e-154
I	TBCB	0.491391	2.91389e-235				I	NDUFV2	0.329753	1.31369e-153
I	NEURL1	0.324357	1.54317e-234				I	POLD4	0.325856	5.01641e-153
I	COX6A1	0.369336	1.62908e-233				I	RAB24	0.360434	5.27595e-153
I	SYTL1	0.517037	5.64901e-232				I	MRPL13	0.265019	1.51468e-151
I	NPM1	0.406957	6.96516e-232				I	COX5B	0.281974	1.42616e-150
I	CCDC12	0.488804	1.40741e-227				I	TCIRG1	0.357123	1.43273e-150
I	SLC7A7	0.453233	7.65491e-227				I	TUBA1A	0.372219	5.2267e-150
I	CNIH4	0.542953	4.60984e-222				I	COX7C	0.265116	9.49791e-150
I	BRK1	0.357739	1.68605e-219				I	HLA-DRB1	0.35506	2.95195e-149
I	CXCL16	0.506791	2.19754e-219				I	SP110	0.302809	8.70318e-149
I	ITM2B	0.328954	6.75845e-218				I	TSPAN32	0.296734	9.33908e-149
I	ABRACL	0.42358	1.13471e-213				I	ARPC5	0.303074	7.59029e-148
I	NDUFA4	0.352159	5.22533e-213				I	APH1B	0.255121	1.91103e-146
I	RPSA	0.306166	2.73755e-211				I	COX7B	0.311801	2.68457e-146
I	TMBIM4	0.36505	4.61043e-211				I	CYBA	0.256719	5.7445e-146
I	ATP5MD	0.36657	1.09647e-210				I	WDR11	0.305488	8.51069e-146
I	NDUFA12	0.45481	1.26697e-206				I	MBD2	0.483624	8.56682e-144
I	JUNB	0.375531	2.49128e-206				I	HOTAIRM1	0.319679	1.16787e-143
I	HLA-DRB5	0.536915	1.15812e-202				I	TNFRSF14	0.31567	1.41082e-143
I	TMEM134	0.395298	1.08667e-201				I	CARD16	0.329537	2.13873e-143
I	HES1	0.493551	2.0014e-200				I	PRDX4	0.276113	3.40376e-143
I	SUPT4H1	0.405008	1.57482e-197				I	CDC42	0.304738	3.5703e-143
I	HNRNPDL	0.368618	6.81217e-197				I	SLC1A5	0.260626	9.20157e-143
I	C12orf57	0.395903	4.46071e-191				I	NKTR	0.366416	1.88146e-142
I	TMEM59	0.375695	9.00685e-190				I	HAX1	0.292522	3.35586e-142
I	RHOG	0.353804	1.80625e-189				I	VSIR	0.347623	4.28714e-142
I	HSBP1	0.387516	2.15141e-187				I	SNAP23	0.289798	3.94224e-141
I	CCDC115	0.394593	4.45539e-187				I	UCHL3	0.275312	2.37038e-140
I	ADGRE1	0.408652	2.20272e-186				I	ANXA5	0.312219	5.95278e-140
I	PILRA	0.471733	8.2286e-185				I	LDHA	0.337165	5.9914e-140
I	IFITM1	0.668912	1.4672e-182				I	HNRNPA1	0.299247	1.71138e-139
I	SLAMF7	0.265136	5.17061e-182				I	PIK3AP1	0.322084	4.54679e-139
I	UBXN1	0.377957	4.47513e-181				I	STXBP2	0.313902	5.27596e-139
I	ATP1B3	0.393121	4.62945e-181				I	PSMC2	0.289958	5.69638e-139
I	CHST2	0.417053	1.11932e-179				I	PARP1	0.272204	2.07418e-137
I	FXYD5	0.29968	1.2465e-179				I	MIEN1	0.274639	3.20088e-135
I	ACP5	0.303576	4.69134e-179				I	COMMD7	0.278626	3.50765e-134
I	ATP5PO	0.355751	1.75286e-178				I	PSMD4	0.305888	5.42398e-132
I	EIF3F	0.355672	6.69515e-178				I	GPR155	0.27064	6.98915e-132
I	C3AR1	0.408496	7.6972e-178				I	PQLC3	0.274338	7.8599e-132
I	EIF3E	0.288251	3.34038e-175				I	SLIRP	0.305946	1.19416e-131
I	45178	0.459625	6.20928e-175				I	YIF1A	0.267718	1.64796e-131
I	INSIG1	0.460508	7.89499e-175				I	OAZ2	0.319775	3.08462e-131
I	ATP6V1G1	0.297128	2.11716e-174				I	NDUFA5	0.276255	3.93833e-131
I	C3orf14	0.266601	3.09391e-174				I	SNRPG	0.302139	3.88419e-129
I	COX7B	0.327146	7.5171e-174				I	CD300LF	0.285551	6.15907e-129
I	CHCHD10	0.417395	8.16687e-172				I	PRR13	0.300649	6.90754e-129
I	CHCHD2	0.278954	1.7837e-171				I	ADRM1	0.270715	1.24038e-126
I	TNFRSF8	0.271979	7.07652e-170				I	P2RX1	0.275285	3.55612e-126
I	SYNGR2	0.427182	9.40743e-170				I	ARHGEF1	0.325969	6.52314e-126
I	CAPZA2	0.379869	9.92359e-168				I	UBE2N	0.266192	6.34316e-124
I	SCIMP	0.410346	7.98047e-166				I	MYD88	0.30104	9.9923e-124
I	GNGT2	0.309469	7.53385e-165				I	ISCU	0.283657	1.64093e-123
I	PSMA2	0.34864	8.41818e-165				I	CALR	0.391261	1.87135e-123
I	PAG1	0.419859	2.31749e-164				I	GBP5	0.305441	2.79355e-123
I	TSTD1	0.298717	6.02294e-163				I	MIS18BP1	0.33449	1.04028e-122
I	HLA-DMA	0.46005	6.04842e-162				I	SWAP70	0.272903	1.55669e-122
I	VPS29	0.390219	2.02863e-160				I	NDFIP1	0.275134	1.87251e-122
I	ATP5F1A	0.378628	9.70537e-160				I	PSMB10	0.294826	7.75559e-122
I	COX5B	0.266139	3.34379e-157				I	CACYBP	0.273226	9.69903e-121
I	SLC44A2	0.33126	3.89078e-157				I	SNRPC	0.282684	1.49432e-119
I	SKP1	0.303812	7.0764e-157				I	PDLIM5	0.252417	4.00083e-118
I	CDH23	0.351132	2.24525e-156				I	CMTM6	0.291351	4.54904e-118
I	LINC01116	0.258662	1.50726e-154				I	MLX	0.262214	1.58449e-117
I	MPC1	0.392884	7.95856e-154				I	RAN	0.283909	4.61682e-117
I	RPS27L	0.424302	2.61864e-151				I	RALB	0.255025	8.24058e-117
I	HLA-C	0.305273	5.28031e-149				I	OSTF1	0.25926	1.02137e-115
I	SAP18	0.348144	1.24068e-148				I	SLC7A7	0.321029	1.72652e-115
I	ATP5F1B	0.353486	2.0861e-148				I	CCT3	0.266236	6.08953e-115
I	TBC1D10C	0.404384	1.30498e-146				I	LGALS9	0.290957	7.16045e-115
I	LIPA	0.398414	4.15136e-146				I	RALY	0.265911	1.09883e-113
I	DNASE2	0.346951	1.23791e-144				I	SH3BGRL	0.308818	1.22286e-113
I	PPIA	0.250991	1.92036e-144				I	PABPC4	0.274289	1.34919e-113
I	RHOF	0.35639	2.53224e-143				I	LEPROTL1	0.268374	1.77541e-113
I	NDUFA13	0.275162	9.51572e-141				I	UBE2L6	0.294231	1.15693e-112
I	MAGED2	0.307576	3.72359e-140				I	TNNI2	0.257067	9.60228e-112
I	AL139246.5	0.303422	8.64984e-140				I	BANF1	0.264963	1.15073e-111
I	AC064805.1	0.267633	1.56835e-139				I	APOBEC3C	0.282299	1.37992e-110
I	ATG3	0.36737	4.99126e-139				I	NUTF2	0.253027	1.75872e-108
I	LILRA1	0.409157	1.4912e-138				I	RPL27A	0.302196	2.60516e-108
I	JPT1	0.406928	4.1127e-138				I	MFSD12	0.257706	7.87836e-108
I	GBP1	0.347811	7.2531e-136				I	DBNL	0.277462	4.84516e-107
I	FAM162A	0.297104	5.90953e-135				I	DECR1	0.269693	1.6809e-106
I	LSP1	0.286199	1.05077e-132				I	PSMD8	0.27656	8.37052e-106
I	BANF1	0.37333	1.67111e-132				I	GRK6	0.276122	3.0287e-105
I	SMCO4	0.338994	3.50479e-132				I	GIMAP4	0.273315	3.05433e-104
I	RABGAP1L	0.368089	4.86029e-132				I	NDUFB3	0.258223	7.24424e-104
I	C1orf56	0.588162	9.72066e-132				I	ZBTB7A	0.334958	1.19303e-103
I	TNFSF10	0.297859	1.87514e-131				I	POMP	0.26291	3.61393e-103
I	NDUFB5	0.331779	2.14015e-131				I	CAPZA2	0.273252	6.46155e-103
I	ARPC5	0.259694	1.44984e-130				I	VDAC2	0.271664	9.81889e-103
I	HNRNPA0	0.350235	2.51152e-130				I	PTPN18	0.279594	5.20422e-102
I	PDK4	0.283617	1.462e-129				I	HLA-DRA	0.368673	8.32188e-102
I	POMP	0.268456	1.90131e-129				I	UNC93B1	0.2828	1.53697e-101
I	AAMP	0.355622	4.7882e-127				I	BCAP31	0.275276	2.50558e-101
I	ALDOA	0.351522	9.325e-127				I	C5AR2	0.2683	1.59921e-99
I	ERH	0.313915	4.22412e-126				I	CACUL1	0.254237	3.29738e-99
I	CDK2AP1	0.320636	5.95164e-124				I	YWHAH	0.3333	5.32995e-99
I	PLD4	0.325155	1.00526e-123				I	LYST	0.286664	3.40912e-97
I	ADK	0.309352	1.90227e-123				I	C19orf38	0.265076	7.17818e-97
I	GPSM3	0.269013	1.26289e-122				I	ATP5F1A	0.263612	7.22344e-97
I	NDUFA6	0.379761	2.77476e-122				I	HSP90AB1	0.316701	2.52693e-96
I	ISCU	0.362866	7.43645e-122				I	MPHOSPH8	0.259965	3.67268e-93
I	HIGD2A	0.2766	4.11116e-121				I	TMPO	0.265331	6.77502e-93
I	LSM4	0.348735	3.41101e-120				I	STK10	0.273132	1.32761e-90
I	SUMO1	0.317072	8.22283e-120				I	SRSF7	0.256166	3.21919e-90
I	RPLP0	0.268878	3.60494e-119				I	LIPA	0.258534	4.24148e-87
I	C18orf32	0.30212	3.89915e-119				I	LMO2	0.309028	7.7671e-84
I	UBE2L6	0.330311	4.68772e-119				I	CALM3	0.288993	6.48899e-82
I	MRPS35	0.324782	4.75244e-119				I	PRDX1	0.259673	6.95879e-82
I	RAN	0.328701	5.24616e-118				I	CFP	0.279063	1.97396e-79
I	LILRB1	0.389306	2.11822e-117				I	CUX1	0.322712	1.30833e-78
I	MSR1	0.267866	5.23425e-116				I	ANXA4	0.254995	1.67764e-72
I	NUTF2	0.335564	1.68271e-113				I	ODC1	0.265014	8.68353e-68
I	POLR2G	0.324758	6.62007e-113				I	CDKN2D	0.2799	4.84852e-66
I	EIF3D	0.356581	1.41238e-112				I	FBP1	0.273374	5.48339e-49
I	ADGRE2	0.349658	5.9626e-111				I	HLA-DRB5	0.45318	2.12228e-41
I	HLA-B	0.371011	1.18352e-110				I	HIST1H2AC	0.367754	3.96603e-38
I	TAGLN	0.255712	1.61833e-110				I	HLA-DQB1	0.273974	4.00307e-38
I	FGD2	0.462154	8.30135e-109				II	IFI27	4.72328	0
I	LYSMD2	0.325804	4.70345e-108				II	ISG15	1.9921	0
I	BAX	0.328252	5.11491e-106				II	IFI44L	1.8971	0
I	PRDX4	0.310136	8.77586e-106				II	HLA-DRB51	1.84233	0
I	DPEP2	0.319417	6.46024e-105				II	IFIT1	1.7682	0
I	PSMB1	0.29531	1.79911e-104				II	IFI6	1.74352	0
I	ZDHHC1	0.256238	2.33444e-104				II	IFIT3	1.65863	0
I	LILRB2	0.342992	5.57244e-104				II	MX1	1.62141	0
I	CALHM2	0.310668	1.82287e-103				II	IFITM31	1.52872	0
I	PQLC3	0.316393	2.53378e-102				II	TNFSF101	1.4914	0
I	S1PR4	0.389058	3.90861e-102				II	EPSTI1	1.37035	0
I	MIF	0.303903	4.01053e-100				II	IFIT2	1.36886	0
I	AP2A1	0.36407	1.25499e-99				II	XAF1	1.33097	0
I	LSM3	0.312526	6.10493e-99				II	GIMAP7	1.32865	0
I	MRPL13	0.309788	8.87536e-99				II	LY6E1	1.32107	0
I	VASP	0.332259	7.03584e-98				II	OAS11	1.26575	0
I	GCH1	0.308852	2.25249e-97				II	RSAD2	1.2526	0
I	CYTIP	0.367605	5.95122e-97				II	LGALS3BP	1.24938	0
I	GIMAP2	0.314426	1.66906e-96				II	LAP3	1.20299	0
I	GBP5	0.300363	1.86255e-96				II	MNDA1	1.07356	0
I	RANBP1	0.301365	8.14865e-96				II	HERC5	1.05018	0
I	TADA3	0.331344	8.9006e-96				II	SAMD9L	1.04616	0
I	HAGH	0.319381	1.93286e-94				II	IFI16	1.04123	0
I	ALDH16A1	0.269457	2.42978e-94				II	ISG20	1.03479	0
I	PSENEN	0.314899	3.34202e-93				II	IFI44	1.01169	0
I	TNFRSF14	0.325822	8.58945e-93				II	IFITM11	0.995813	0
I	TBXAS1	0.335735	1.32991e-92				II	HBB	0.957342	0
I	HHEX	0.314552	1.64127e-91				II	SAMD9	0.952906	0
I	LDHA	0.307176	7.2684e-91				II	OTOF	0.929418	0
I	PHF19	0.286995	9.07058e-91				II	SIGLEC1	0.928923	0
I	RPA3	0.264263	9.17219e-91				II	OAS2	0.928604	0
I	ST13	0.299169	1.33872e-90				II	TYMP	0.859953	0
I	EAF2	0.297986	5.8962e-90				II	OASL	0.849442	0
I	C6orf48	0.303601	6.51927e-90				II	HBA2	0.846231	0
I	APOBEC3G	0.317296	1.28155e-89				II	SERPING1	0.788404	0
I	TMEM230	0.301245	3.86294e-89				II	SLFN5	0.762137	0
I	PPP4C	0.294963	4.18201e-88				II	CMPK2	0.707547	0
I	EIF3L	0.264687	4.45004e-88				II	HLA-A	0.693719	0
I	SNAP23	0.307236	1.06534e-87				II	NEXN	0.658562	0
I	UQCRC2	0.310691	1.42229e-87				II	SPATS2L	0.61136	0
I	NECAP2	0.323322	1.09105e-85				II	USP18	0.478597	0
I	MRPL18	0.295252	1.19046e-85				II	GMPR	0.444568	0
I	CACYBP	0.309606	2.60921e-84				II	HBA1	0.444125	0
I	NDFIP1	0.305161	9.82954e-84				II	IRF7	1.03283	9.21674e-304
I	C11orf21	0.314457	1.35103e-83				II	PARP14	1.01893	1.24427e-298
I	IDH2	0.346363	2.38731e-83				II	MX2	1.07958	4.65048e-291
I	MIEN1	0.307917	7.33085e-83				II	GNLY	0.439787	9.4175e-291
I	GIMAP4	0.29012	1.94074e-82				II	DDX58	0.574496	3.28382e-289
I	C20orf27	0.289361	2.4665e-82				II	TNFSF13B	0.868617	3.67619e-289
I	DECR1	0.308954	3.67151e-81				II	IFIH1	0.688917	1.40611e-287
I	HOTAIRM1	0.274021	3.68417e-81				II	IFI35	0.935832	2.72459e-287
I	CCT8	0.284351	4.18601e-79				II	GIMAP41	0.963208	1.69467e-278
I	NT5C	0.263687	1.00123e-78				II	GBP11	0.983048	1.75457e-278
I	SFT2D1	0.253857	1.68538e-77				II	KLHDC7B	0.47647	3.27482e-277
I	ACAA1	0.30897	6.37644e-76				II	PLSCR1	0.878482	1.07517e-266
I	CDK2AP2	0.304845	6.29036e-75				II	ACTA2	0.374669	9.35697e-266
I	ERP44	0.299045	6.63307e-75				II	BST2	0.80178	1.52943e-264
I	PSMC2	0.280237	1.65436e-74				II	EIF2AK2	0.840531	2.00689e-254
I	PDCL3	0.255858	2.49645e-74				II	DYNLT1	0.839213	1.64373e-252
I	RGS19	0.315529	2.19206e-73				II	GRN1	0.723238	1.07299e-249
I	MRPS18B	0.274041	3.37699e-73				II	S100A111	0.585716	8.20305e-248
I	TMED2	0.277723	1.88787e-71				II	PSME21	0.857416	4.24484e-245
I	YIF1A	0.269453	1.18833e-70				II	FCGR1A	0.840828	4.51567e-242
I	CYC1	0.289455	2.10278e-70				II	STAT1	0.823136	5.2494e-241
I	LYN	0.266382	2.71958e-70				II	PARP9	0.730643	2.78712e-237
I	PSMB8-AS1	0.270478	7.69761e-70				II	CST31	0.505746	4.50183e-237
I	MKRN1	0.272369	9.77886e-70				II	EGR11	0.837773	1.89157e-233
I	SPCS2	0.280186	2.01748e-69				II	PLAC81	1.02906	7.40156e-230
I	OSTF1	0.258368	2.04634e-69				II	OAS3	0.682073	7.54422e-223
I	TMEM9B	0.273724	3.90965e-69				II	RNF213	0.83524	2.59285e-217
I	RALY	0.281972	7.17825e-69				II	SP1101	0.827033	3.01503e-208
I	TMEM14C	0.278487	1.21748e-67				II	IER21	0.916185	1.20671e-204
I	SSNA1	0.296102	1.25168e-67				II	APOBEC3A	1.6028	2.71007e-199
I	MCRIP1	0.272934	1.68184e-67				II	TMSB10	0.368564	1.67469e-198
I	GHITM	0.254686	3.41622e-67				II	IGSF6	0.781703	7.82063e-195
I	M6PR	0.302938	4.73677e-67				II	UBE2L61	0.723808	1.25119e-194
I	SNRPB	0.273575	8.81635e-67				II	FGL2	0.584199	1.56473e-186
I	PECAM1	0.316653	5.80385e-66				II	MS4A6A1	0.762036	2.47626e-174
I	DEDD2	0.304979	1.04956e-65				II	MT2A1	0.778095	2.58289e-166
I	RNF5	0.2542	3.83382e-65				II	FCN1	0.509464	8.74422e-165
I	HAX1	0.278382	1.34615e-64				II	ZBP1	0.308839	1.25305e-162
I	NDUFA5	0.267198	4.56491e-63				II	CYBA1	0.392778	1.34162e-162
I	RASGRP2	0.290587	1.55578e-62				II	NMI	0.649073	7.56066e-162
I	LILRA5	0.317991	1.68659e-62				II	APOL6	0.67941	1.17202e-157
I	GIMAP7	0.264715	5.5325e-62				II	CCR11	0.637907	4.37139e-157
I	C7orf50	0.280824	8.41556e-61				II	MRPS18C	0.623692	2.11752e-156
I	BTK	0.27807	3.59522e-60				II	NT5C3A	0.694287	2.21388e-153
I	HSPE1	0.290354	5.31031e-60				II	DDX60	0.419287	2.75808e-152
I	ICAM3	0.289631	2.56338e-59				II	SERF2	0.347598	1.33373e-150
I	TESC	0.43657	2.60678e-59				II	PPM1K	0.361324	1.55225e-148
I	TMC6	0.287494	6.05852e-58				II	LGALS21	0.724802	3.7045e-148
I	GPR65	0.253728	1.36116e-57				II	PSMB91	0.618875	1.00263e-147
I	PSMD4	0.273911	1.34446e-55				II	CXCL10	1.10771	2.45958e-147
I	TAGLN2	0.289156	2.4408e-54				II	STAT2	0.634254	6.42612e-143
I	SRI	0.252819	2.47036e-53				II	BLVRA	0.614942	4.41415e-142
I	ATRAID	0.257817	7.06189e-53				II	HLA-B	0.306201	2.82405e-138
I	APOBEC3C	0.361441	1.01722e-52				II	B2M1	0.465491	2.87333e-138
I	WDR1	0.257425	2.23949e-51				II	SSB	0.632838	1.53247e-137
I	DSTN	0.258491	2.13371e-50				II	SULT1A1	0.818881	6.719e-137
I	ADRM1	0.256448	2.77185e-50				II	TMEM176B	0.80019	7.21097e-137
I	RAB8A	0.265827	1.31049e-49				II	TMEM123	0.589809	9.78008e-136
I	MVP	0.275227	1.4045e-49				II	CLIC1	0.4364	1.81676e-134
I	KLF3	0.264106	2.36438e-47				II	MYL12A1	0.441589	3.10931e-134
I	BTN3A2	0.259012	1.4611e-46				II	DUSP6	0.617013	9.71281e-134
I	SELPLG	0.257549	7.96147e-46				II	GIMAP8	0.419607	2.68865e-133
I	LYL1	0.304251	3.99212e-43				II	JUP	0.388929	1.39431e-130
I	CALR	0.298336	1.59734e-40				II	LPAR6	0.563983	2.0052e-130
I	FAM32A	0.263312	9.30716e-39				II	GLRX	0.556463	1.37097e-129
I	PLAC8	0.272977	7.48867e-34				II	S100A6	0.353964	1.42017e-127
I	HBB	0.401308	4.96115e-27				II	TRIM22	0.568357	2.54615e-127
I	EIF5A	0.287721	3.26456e-24				II	CARD161	0.52008	5.58651e-127
II	IFI27	4.34793	0				II	FCGR1B	0.491586	2.46036e-123
II	IGKC	2.75879	0				II	NAGK	0.582198	1.14394e-122
II	APOBEC3A	1.99267	0				II	P2RY13	0.575698	4.34563e-120
II	IFI44L	1.79144	0				II	RPL28	0.362828	2.13901e-119
II	ISG15	1.70351	0				II	DTX3L	0.460467	8.2907e-118
II	MX1	1.69978	0				II	SAMD4A	0.445294	5.84795e-117
II	IFIT1	1.4844	0				II	RNASE2	0.700153	1.87737e-116
II	TMEM176B	1.40473	0				II	HIST1H4C	0.6159	9.56636e-115
II	XAF1	1.35169	0				II	RTP4	0.275349	9.03438e-113
II	IFI6	1.35002	0				II	TAP1	0.510876	1.93417e-112
II	TMEM176A	1.34873	0				II	IFITM21	0.499316	2.29137e-112
II	MX2	1.34049	0				II	NOP10	0.509661	2.16658e-111
II	PARP14	1.27044	0				II	GBP41	0.608864	1.72594e-110
II	RSAD2	1.1859	0				II	DDX60L	0.477395	2.90444e-107
II	IFIT3	1.17735	0				II	CUL1	0.415394	5.76446e-107
II	LGALS3BP	1.16688	0				II	GIMAP1	0.547471	2.89197e-105
II	HERC5	1.15842	0				II	CCL2	0.442935	8.86555e-104
II	CEBPD1	1.10038	0				II	ARPC1B	0.333656	1.23196e-103
II	OTOF	1.097	0				II	TXN	0.488952	2.03432e-103
II	CCL2	1.0911	0				II	RPS10	0.377866	2.71895e-103
II	CCR1	1.08252	0				II	TRIM5	0.282814	3.68209e-101
II	EPSTI1	1.07457	0				II	MARCKS	0.7755	5.07815e-100
II	SIGLEC1	1.07333	0				II	IFIT5	0.284727	2.58284e-98
II	RNF213	1.03822	0				II	NFE2	0.442451	1.79885e-96
II	MARCKS	0.989544	0				II	RPS26	0.483519	2.11396e-95
II	EIF2AK2	0.97273	0				II	PLEKHO1	0.566511	3.65365e-93
II	OAS2	0.966538	0				II	PML	0.374323	4.31484e-93
II	S100A81	0.958774	0				II	CHMP5	0.458036	5.78073e-93
II	IFIT2	0.940384	0				II	HSPA6	0.416354	1.46325e-92
II	SULT1A1	0.935623	0				II	HELZ2	0.344769	1.01558e-91
II	MNDA1	0.933103	0				II	TMEM176A	0.67315	1.65106e-91
II	HBA2	0.923799	0				II	PSMB81	0.457094	4.93667e-91
II	OASL	0.916598	0				II	VAMP51	0.617022	6.65319e-91
II	IFI44	0.916389	0				II	PYCARD1	0.382018	3.72088e-90
II	SAMD9L	0.914465	0				II	RTCB	0.419186	2.67258e-89
II	CD141	0.891759	0				II	SIGLEC14	0.289313	1.63472e-87
II	SAMD9	0.886187	0				II	DYNLL1	0.463388	8.01861e-86
II	IFI16	0.883919	0				II	HLA-DQB11	0.576684	1.57717e-84
II	TNFSF13B	0.869658	0				II	ADAR	0.447168	5.55542e-83
II	LY6E1	0.856068	0				II	CBR1	0.437095	1.34145e-82
II	ISG20	0.850378	0				II	PSMB3	0.392341	1.50878e-82
II	HEBP21	0.837927	0				II	GIMAP6	0.307824	1.94041e-80
II	RNASE21	0.836691	0				II	TRIM56	0.402247	2.16828e-80
II	IRF7	0.823257	0				II	HLA-C	0.311597	3.57739e-80
II	LAP3	0.817111	0				II	CAPG1	0.473337	6.05652e-80
II	PLSCR1	0.787761	0				II	RABGAP1L1	0.427803	2.87761e-79
II	BRI31	0.779423	0				II	RAC1	0.321578	5.02169e-79
II	JUND1	0.773834	0				II	TLR7	0.280744	1.35654e-76
II	OAS1	0.770192	0				II	NQO2	0.399839	4.10194e-76
II	STAT1	0.758594	0				II	CCR2	0.328408	1.3726e-75
II	METRNL1	0.750319	0				II	DHX58	0.255278	2.24923e-75
II	SLC2A31	0.735763	0				II	COA6	0.344351	3.29032e-75
II	RPS26	0.734937	0				II	RNASE61	0.372838	1.51387e-74
II	IFITM31	0.731226	0				II	HIST1H1E	0.252075	1.82096e-73
II	RPS4Y1	0.723232	0				II	ZCCHC2	0.314712	2.9621e-73
II	HBA1	0.722557	0				II	TCN2	0.304032	5.43203e-73
II	SLFN5	0.722356	0				II	PSMA41	0.4783	2.43546e-72
II	TYMP	0.72212	0				II	GBP51	0.459297	3.35044e-72
II	DUSP6	0.71326	0				II	RARRES31	0.480581	7.07965e-72
II	APOL6	0.698662	0				II	HEBP21	0.491623	8.00588e-72
II	NEXN	0.692394	0				II	44986	0.429451	1.46951e-71
II	SP110	0.691738	0				II	SHTN1	0.374564	1.49321e-70
II	CMPK2	0.683029	0				II	GNG5	0.3847	8.08779e-70
II	BST2	0.677881	0				II	S100A10	0.408388	8.34032e-70
II	APLP21	0.67407	0				II	C1orf1621	0.448676	1.32966e-68
II	PARP9	0.67179	0				II	CD2AP	0.250895	3.89135e-68
II	TMEM123	0.666602	0				II	PSME11	0.332755	7.64915e-68
II	TAF10	0.661827	0				II	DNAJA1	0.444219	1.02855e-67
II	STAT2	0.657159	0				II	TFEC	0.338097	1.04848e-67
II	PLEKHO1	0.655238	0				II	C14orf119	0.26854	1.053e-67
II	RAB11FIP11	0.649893	0				II	HSPA1A	0.370194	1.48449e-67
II	DDX60L	0.649586	0				II	CD63	0.39738	5.39859e-67
II	S100A91	0.643527	0				II	CD141	0.45531	2.49465e-66
II	SMCHD1	0.643201	0				II	LGALS91	0.365414	5.10944e-66
II	OAS3	0.64279	0				II	ITM2B	0.304611	6.4146e-66
II	MYADM1	0.641934	0				II	SP100	0.402167	2.07677e-65
II	PTPRE1	0.625266	0				II	RBX11	0.354128	6.89777e-65
II	PTAFR1	0.622139	0				II	VAMP8	0.345646	3.42556e-64
II	VCAN1	0.620412	0				II	ARPC51	0.32218	1.64487e-63
II	ADAR	0.614244	0				II	SMCO4	0.359417	2.20181e-63
II	GNAI21	0.613254	0				II	ATOX1	0.359933	1.01983e-62
II	HBB1	0.610552	0				II	PHF11	0.35428	1.57967e-61
II	TIMP21	0.607159	0				II	HPSE1	0.298691	1.74659e-61
II	CALM1	0.605758	0				II	PRELID11	0.337508	2.49102e-61
II	CAPG1	0.602729	0				II	UQCR10	0.338768	2.68986e-61
II	FGL2	0.594777	0				II	SCIMP1	0.419712	3.29497e-59
II	SPATS2L	0.5942	0				II	ATP6V0E1	0.322386	5.01331e-59
II	IFI35	0.591484	0				II	SECTM11	0.400794	1.47477e-58
II	DDX58	0.581198	0				II	NCOA7	0.250288	2.67026e-58
II	IFIH1	0.581178	0				II	TRIM14	0.302857	3.70444e-58
II	SERPING1	0.567503	0				II	CBWD1	0.351884	1.93915e-57
II	TRIM22	0.562708	0				II	CALM1	0.380823	2.85847e-57
II	RPL28	0.559908	0				II	CALHM61	0.384154	3.46424e-57
II	NT5C3A	0.559718	0				II	RSBN1L	0.312164	3.95928e-57
II	RPL30	0.558412	0				II	NCF11	0.404009	8.54635e-57
II	GRN1	0.554261	0				II	FYB1	0.299998	1.43648e-56
II	KLHDC7B	0.53752	0				II	IFI27L2	0.314707	4.98336e-56
II	HLA-A	0.521479	0				II	HSH2D	0.289318	1.54702e-55
II	USP18	0.505746	0				II	LILRB4	0.335008	1.9057e-55
II	DTX3L	0.499852	0				II	RNF181	0.32584	1.0431e-54
II	HELZ2	0.497092	0				II	CGAS	0.27117	1.86962e-54
II	DDX60	0.496445	0				II	RGS18	0.264871	2.9415e-54
II	HIST1H4C1	0.494502	0				II	NDUFA121	0.375492	4.19357e-54
II	IFITM11	0.493043	0				II	H3F3B	0.269316	1.23661e-53
II	SPTLC2	0.491282	0				II	BRI3	0.36158	1.68276e-53
II	PHACTR2	0.481269	0				II	SPTLC2	0.32833	1.46451e-51
II	CUL1	0.472265	0				II	PARP12	0.263116	3.46231e-51
II	GNLY	0.471609	0				II	PSMA3	0.331398	4.58597e-51
II	SHTN1	0.465043	0				II	IFNGR2	0.362021	5.19283e-51
II	RRBP1	0.462737	0				II	CASP4	0.355659	5.21173e-51
II	CD81	0.450997	0				II	CYSLTR1	0.314996	6.70407e-51
II	JUP	0.448522	0				II	BLOC1S11	0.296136	1.48143e-50
II	ZCCHC2	0.422809	0				II	DRAP11	0.321179	5.59922e-50
II	PPM1K	0.418118	0				II	SCARB2	0.340046	5.86855e-50
II	TFEC	0.412556	0				II	PHACTR2	0.307076	8.56833e-50
II	NCOA7	0.41082	0				II	TXNDC17	0.32759	8.57341e-50
II	DDX3Y	0.404081	0				II	SMCHD1	0.37645	1.45102e-49
II	RPS10	0.394167	0				II	SHISA5	0.328441	1.57075e-49
II	ACTA2	0.394075	0				II	BLVRB1	0.320343	2.03593e-49
II	UBE2S	0.3827	0				II	SELL1	0.36044	5.59444e-49
II	GMPR	0.363441	0				II	GPBAR11	0.350976	7.90937e-49
II	S100A6	0.359478	0				II	DDT	0.334076	2.87147e-47
II	RPLP1	0.327066	0				II	HNMT	0.324234	5.43849e-47
II	ZBP1	0.327017	0				II	IRF2	0.330821	7.75331e-47
II	TRIM5	0.286217	0				II	ZFP36L21	0.359328	8.36788e-47
II	SIGLEC14	0.28525	0				II	LMO21	0.383896	1.53275e-46
II	DHX58	0.274757	0				II	KLF21	0.485922	2.43716e-46
II	CD2AP	0.26639	0				II	LMNB1	0.252293	3.56569e-46
II	LMNB1	0.357155	1.16843e-303				II	GSTO1	0.322061	7.24279e-46
II	EIF1AY	0.261253	1.59826e-303				II	TNFRSF1A	0.283714	1.09793e-45
II	USP15	0.563798	7.18852e-297				II	LYSMD2	0.299625	2.3667e-45
II	CAST1	0.551948	9.93496e-297				II	COA3	0.258572	8.75034e-45
II	NRIP1	0.408002	3.17733e-295				II	C4orf3	0.284276	1.00847e-44
II	CES11	0.601185	4.51502e-295				II	CYBB1	0.260771	1.08464e-44
II	PML	0.353487	1.8005e-287				II	PSMA2	0.320127	3.29005e-44
II	XRN1	0.378043	4.7438e-287				II	CD741	0.390418	5.30955e-43
II	MEGF91	0.491678	5.998e-284				II	CPVL	0.433675	6.78352e-42
II	PADI41	0.528415	9.99198e-274				II	IRF1	0.315889	2.13673e-40
II	TMEM170B1	0.459214	3.81031e-272				II	DECR11	0.316356	6.77301e-39
II	TOP11	0.461864	4.37977e-272				II	C19orf66	0.256217	1.31346e-38
II	VIM1	0.401034	4.66124e-272				II	NDUFC2	0.294566	1.46287e-38
II	RPL371	0.303994	5.64394e-270				II	NAPA	0.319604	1.50987e-38
II	LMO2	0.505282	1.42289e-268				II	HLA-DMA	0.411017	1.63634e-38
II	GAPDH1	0.444094	2.41612e-268				II	TMEM219	0.262466	2.93425e-38
II	CYBB1	0.473068	6.95602e-267				II	SQOR	0.293382	4.63922e-38
II	SELL1	0.487407	1.43071e-265				II	POMP1	0.274155	4.98252e-38
II	DIAPH1	0.443871	3.17879e-265				II	SMIM26	0.267609	7.56385e-38
II	KDM5A	0.396302	2.43682e-264				II	PLD31	0.292111	8.39223e-38
II	HPSE	0.361694	6.78502e-264				II	ITGA41	0.335416	9.21358e-38
II	ZNFX1	0.341015	3.92963e-263				II	ATP5PD	0.302787	1.27534e-37
II	LDLR1	0.359236	2.94463e-258				II	XRN1	0.27833	2.54026e-37
II	EFHD21	0.529021	5.59918e-257				II	EFHD2	0.299229	7.33948e-37
II	EIF4E3	0.331424	1.07254e-251				II	ATF5	0.26745	9.02679e-37
II	FAM102B	0.292194	1.23086e-251				II	MGST3	0.320952	1.67551e-36
II	IGSF6	0.554392	2.16553e-251				II	HCST1	0.270728	2.0072e-36
II	TPM41	0.469539	4.78027e-251				II	JAK2	0.263613	3.1746e-36
II	TLN1	0.529513	1.32646e-250				II	EMP31	0.275716	5.28096e-36
II	TOR1B	0.253325	2.79622e-250				II	ATP5PF	0.279627	7.84223e-36
II	S100A10	0.473945	9.76533e-250				II	SMDT1	0.262028	8.31056e-36
II	LGALS2	0.646304	1.22505e-247				II	TRIM38	0.294832	8.34006e-36
II	ADA21	0.514724	2.91001e-247				II	SNX6	0.293855	4.19096e-35
II	S100A11	0.349512	8.31481e-247				II	GLIPR21	0.268811	5.39129e-35
II	VSTM1	0.412908	9.07886e-244				II	SEM1	0.287776	5.7e-35
II	AP5B1	0.338273	5.57136e-241				II	RAB8A1	0.295775	7.33779e-35
II	STAB11	0.315513	6.79115e-241				II	CD361	0.266713	2.27474e-34
II	TALDO11	0.465797	1.05053e-240				II	CEBPD1	0.373808	3.07796e-34
II	JAK2	0.379382	6.63089e-240				II	FFAR2	0.255139	4.69592e-34
II	TRIM38	0.443988	1.12227e-238				II	C8orf59	0.287675	1.02589e-33
II	CDV31	0.477041	1.3241e-237				II	TALDO11	0.276049	1.17017e-33
II	RAB8B	0.376515	2.81063e-236				II	C3AR11	0.27525	1.49289e-33
II	SLC40A1	0.303999	4.4495e-236				II	DOK21	0.296763	1.99964e-33
II	OSM	0.454402	1.32219e-235				II	CASP11	0.273664	5.71416e-33
II	CD361	0.449574	3.87163e-235				II	ICAM21	0.290691	6.70698e-33
II	TNFSF12	0.293796	9.51303e-235				II	VMP1	0.281418	8.60836e-33
II	MRPS18C	0.414905	5.99669e-234				II	SCAF11	0.290033	2.37148e-32
II	TET21	0.379637	1.08917e-233				II	TMEM59	0.271676	3.93153e-32
II	RASGEF1B	0.420239	8.49965e-230				II	ADA21	0.259866	6.1288e-32
II	NHSL2	0.274644	8.37382e-229				II	CES11	0.356451	9.89877e-32
II	SERPINB11	0.49922	9.4896e-228				II	PSMA5	0.269848	1.37434e-31
II	PLD3	0.409449	2.19887e-226				II	TRMT112	0.265464	1.58381e-31
II	TNFSF101	0.707402	3.60079e-226				II	MTIF3	0.252575	1.01597e-30
II	HSH2D	0.289895	3.21028e-225				II	YWHAH1	0.290335	3.99371e-30
II	PARP12	0.293487	3.79864e-224				II	PRDX6	0.25229	7.45588e-30
II	ZNF467	0.364624	5.66545e-222				II	TOP1	0.281841	1.36751e-29
II	ATF31	0.468599	3.83432e-221				II	MPHOSPH81	0.259745	1.63201e-29
II	RTCB	0.335702	5.78898e-221				II	PRDX11	0.259153	2.12886e-29
II	CKAP41	0.388689	3.22031e-220				II	EGR2	0.273998	2.69954e-29
II	APPL1	0.321559	9.0052e-220				II	DEK	0.266092	3.01004e-29
II	GBP11	0.545879	3.24492e-218				II	USP151	0.263632	4.8165e-29
II	IL17RA1	0.414536	3.28454e-217				II	HLA-DRB11	0.291031	5.15747e-29
II	IL1RN1	0.374136	4.17731e-217				II	HLA-F	0.281602	6.93087e-29
II	SETX	0.361889	4.66059e-217				II	PPIB	0.285773	3.66843e-28
II	UBE2M	0.290355	1.30136e-216				II	GBP21	0.317553	3.87273e-28
II	BRD7	0.346299	1.23997e-215				II	CIR1	0.272497	1.29322e-26
II	DMXL21	0.459678	1.7556e-215				II	TAF10	0.303225	3.7023e-26
II	EMILIN21	0.347864	2.47956e-214				II	HLA-DPA11	0.356772	4.33713e-26
II	NQO2	0.370482	1.01933e-213				II	APBB1IP	0.25915	2.31479e-25
II	FLNA	0.467842	2.27832e-213				II	MZT2B	0.252038	4.75967e-25
II	GNAS1	0.477367	8.39276e-213				II	KDM5A	0.25199	5.38099e-25
II	SYK1	0.406454	1.60548e-212				II	UNC93B11	0.253482	2.05313e-24
II	YWHAB	0.384716	1.05721e-210				II	VSTM1	0.271245	7.48684e-24
II	GIMAP71	0.430899	1.39164e-210				II	HRH2	0.274893	1.85805e-21
II	H1FX1	0.522268	7.42771e-210				II	LILRB11	0.278301	9.99231e-21
II	CD551	0.483375	1.30337e-209				II	S100A81	0.444974	2.53515e-20
II	DYSF1	0.317288	3.32402e-209				II	BAZ1A	0.252478	8.40149e-20
II	PAK2	0.450702	2.18304e-208				II	HLA-DPB11	0.294065	5.06441e-19
II	USF2	0.329691	7.24988e-208				II	TUBA1A1	0.273506	4.50591e-16
II	PPP1R14B	0.252542	1.53861e-206				II	HSPA81	0.258448	8.28196e-13
II	IL6R1	0.337676	2.02113e-204				II	45078	0.256158	1.15745e-12
II	44986	0.469236	2.17415e-203				II	RHOB	0.297448	1.86961e-09
II	HIST2H2AC	0.255893	2.86953e-203				II	HLA-DRA1	0.326017	0.0103977
II	FOS1	0.40006	5.52861e-203
II	TCF4	0.264589	6.59349e-202
II	PLA2G16	0.256899	1.34577e-201
II	GNB4	0.35138	2.84012e-201
II	EMB1	0.367904	2.22921e-200
II	BOD1L11	0.366083	5.76417e-198
II	S100A121	0.390663	1.76831e-197
II	PTPRC	0.389249	3.4432e-197
II	COA6	0.279981	3.667e-197
II	BAZ2B1	0.322461	2.61931e-196
II	DYNLT1	0.439159	2.89115e-193
II	MPEG11	0.397848	3.2561e-193
II	N4BP1	0.256699	3.98009e-193
II	MAP2K2	0.336447	7.29934e-193
II	DDT	0.42993	1.03461e-192
II	SCAF11	0.443092	1.76939e-192
II	KIAA0319L	0.291291	3.25503e-192
II	SSB	0.441788	5.58941e-192
II	COL4A3BP	0.357574	9.33363e-191
II	ABHD17A	0.284349	1.20666e-190
II	NAIP1	0.32979	2.24002e-190
II	BLVRB1	0.411081	5.13492e-187
II	LYZ1	0.443001	1.42768e-186
II	BCL7C	0.261206	5.65084e-186
II	DOCK8	0.435759	2.28703e-184
II	FFAR2	0.378571	4.07169e-184
II	APAF1	0.289438	3.97956e-183
II	VPS13C	0.327695	7.7514e-183
II	NIPBL	0.326159	2.43207e-182
II	NFE21	0.30156	8.19567e-182
II	CD991	0.393371	2.59757e-181
II	TRIM25	0.266681	3.64922e-181
II	AES1	0.341601	2.86015e-179
II	SAMHD11	0.380476	1.02046e-178
II	IFI27L2	0.386639	2.31106e-178
II	NAPA	0.365464	3.99021e-177
II	MEFV	0.251699	8.05222e-177
II	SPECC1	0.253114	1.61725e-176
II	MYCBP21	0.389232	9.93956e-176
II	KIAA1109	0.260483	1.03703e-175
II	SAP301	0.277792	1.58332e-174
II	ARL4C	0.430274	9.40153e-174
II	CSF3R1	0.328379	3.48765e-172
II	CCDC88A1	0.388928	4.94257e-172
II	TRIM14	0.250002	2.6765e-169
II	SLCO3A1	0.325484	2.41436e-168
II	BPTF	0.315428	5.86271e-168
II	NABP1	0.282285	6.05317e-168
II	FOXN2	0.251413	9.17455e-168
II	BLVRA	0.408123	2.65751e-167
II	CTDNEP1	0.316351	3.8597e-167
II	LIMS1	0.374162	7.01096e-167
II	CHD11	0.349692	1.04034e-166
II	SRRM21	0.395067	1.62879e-166
II	BASP11	0.330987	1.72293e-166
II	HBEGF1	0.313468	1.72662e-166
II	HELZ1	0.278331	7.62651e-166
II	MTDH	0.396448	1.63713e-165
II	SRGAP2	0.258245	1.86998e-165
II	YY11	0.340124	4.05058e-165
II	MEF2A	0.281443	4.29152e-165
II	COPA	0.322791	7.60304e-165
II	RILPL2	0.444933	8.55204e-165
II	TRIM56	0.288327	3.56525e-164
II	UBR41	0.280201	5.5221e-164
II	DHX36	0.295395	8.00677e-164
II	TLR21	0.350781	1.7619e-163
II	MS4A6A	0.339047	8.46206e-163
II	SP100	0.366246	1.38097e-162
II	CLIC1	0.303636	1.47115e-162
II	MZT2B	0.378763	7.38193e-162
II	ZFP36L2	0.508083	1.35334e-160
II	AKAP131	0.377333	1.54231e-160
II	LPGAT11	0.28343	1.94212e-160
II	MXD4	0.254194	2.47032e-160
II	SERPINB10	0.261658	3.65795e-160
II	RPL22	0.252548	5.20452e-160
II	SON1	0.377828	1.64552e-159
II	TPM3	0.348441	1.40432e-158
II	DEK	0.396663	2.76486e-158
II	RSBN1L	0.275222	5.66101e-158
II	RASSF41	0.283792	6.88078e-158
II	UBE2L61	0.382837	6.92556e-158
II	SAMD4A	0.298001	1.56593e-157
II	CTSD1	0.342441	1.61566e-155
II	TGFB1	0.367	2.56033e-155
II	PTPN121	0.299565	8.93086e-155
II	NCF11	0.412136	9.58012e-155
II	ELF11	0.365427	1.71949e-154
II	ACTN41	0.291594	9.58482e-153
II	QKI1	0.350822	7.06111e-151
II	SGK11	0.293803	5.11983e-149
II	C19orf66	0.254038	6.58553e-149
II	PLP21	0.364805	2.27167e-148
II	PLXDC21	0.307248	3.15154e-148
II	IQGAP21	0.304726	1.10839e-146
II	COMT	0.337925	2.03545e-146
II	C8orf59	0.340839	3.20215e-146
II	NLRP31	0.320353	5.03363e-146
II	RBMS11	0.3181	8.6622e-146
II	PLBD11	0.301158	1.36194e-145
II	JDP21	0.278696	1.44998e-143
II	RNASE61	0.280351	1.66778e-143
II	MICU1	0.283822	4.3763e-143
II	NIN	0.28509	5.10571e-143
II	SHISA5	0.295327	9.05274e-142
II	CREG11	0.325042	3.62659e-140
II	ZNF106	0.355098	5.94337e-140
II	ACAP21	0.351082	7.44632e-140
II	HSPA1A	0.315085	2.95764e-139
II	LRRK21	0.346201	7.27104e-139
II	DDX24	0.315263	6.89863e-138
II	ALDH2	0.34626	1.36322e-137
II	AREG1	0.683223	1.62962e-136
II	BST11	0.31495	2.69267e-136
II	PTPRA	0.253063	6.40206e-136
II	MXD11	0.323457	1.09615e-135
II	LGALS9	0.33063	3.35676e-135
II	RABGAP1L1	0.30923	7.38734e-135
II	RBP71	0.365218	9.30289e-135
II	ANKRD13D	0.304936	7.30385e-134
II	SMARCA5	0.262555	9.09296e-134
II	CTSZ1	0.34684	1.38516e-133
II	FPR2	0.295508	1.83531e-133
II	NR4A21	0.250731	3.16589e-133
II	STAG2	0.268736	3.82938e-133
II	RAB27A1	0.295064	2.30757e-132
II	FERMT31	0.329708	9.88673e-132
II	OGFRL11	0.280202	1.69684e-131
II	TMPO	0.323196	5.41511e-130
II	PRKCD	0.264689	2.24924e-129
II	TSPO1	0.264159	3.79189e-129
II	FCN1	0.276258	1.6242e-128
II	RBM471	0.290633	2.72029e-128
II	MIER1	0.2582	9.78965e-128
II	EGR2	0.26023	1.01875e-127
II	LRRFIP1	0.326778	1.85023e-127
II	ARHGAP261	0.262462	5.84216e-127
II	GNG5	0.321703	1.7992e-126
II	KCTD121	0.286627	1.90885e-126
II	ENTPD1	0.277582	3.06777e-126
II	TAP1	0.286987	4.9603e-126
II	FCGR1A	0.307508	1.93083e-125
II	PPIB	0.35021	2.55122e-124
II	YME1L1	0.282592	2.96883e-124
II	PHF11	0.27053	3.10187e-124
II	PRRC2C1	0.319213	1.29344e-123
II	MAFB	0.46465	3.39008e-122
II	UNC93B1	0.287472	6.90281e-122
II	FAM200B1	0.272752	8.54907e-120
II	NFE2L2	0.289018	1.34541e-119
II	AHNAK1	0.291231	1.55293e-119
II	CHMP5	0.294478	8.11622e-118
II	HCST	0.338552	1.58319e-117
II	METTL91	0.314515	4.02848e-117
II	H3F3B	0.256214	1.24418e-116
II	MBNL11	0.300852	2.90858e-116
II	BACH11	0.268755	1.53866e-115
II	HEXB	0.255693	2.19847e-115
II	GIMAP41	0.354994	2.61537e-114
II	GRK2	0.306931	7.46026e-113
II	CTSA1	0.277003	2.31491e-108
II	HNRNPU1	0.3057	7.42752e-108
II	GRB21	0.299588	5.36434e-106
II	SMIM26	0.269715	8.43787e-104
II	SECTM1	0.285086	3.2935e-103
II	SLC11A11	0.301289	5.96951e-101
II	PLAC81	0.314873	3.61232e-100
II	LILRB31	0.296075	1.04921e-99
II	TXN	0.274695	1.51572e-98
II	RGS2	0.35052	2.8576e-98
II	RRP121	0.25625	6.92024e-97
II	IFNGR2	0.283609	1.72995e-93
II	NR4A11	0.380941	1.46857e-90
II	NMI	0.269417	6.58109e-88
II	EIF3A1	0.252981	1.62732e-87
II	TMEM219	0.25135	4.24737e-87
II	ZEB21	0.263858	1.50381e-85
II	FYB11	0.259292	1.28709e-84
II	GLUL	0.344582	4.15876e-84
II	GBP4	0.286797	4.14973e-82
II	HLA-DRB51	0.358648	6.1787e-80
II	KLF2	0.474901	9.23881e-80
II	C5AR11	0.275569	4.13122e-78
II	HMGB21	0.31072	3.53089e-76
II	ZFP36L11	0.279516	9.84079e-19

## Sheet: Table 6
Supplementary table 6. Upregulated genes in MM BM monocytes compared to HD BM monocytes in each differentiation path.
Gene symbol	p_val	avg_logFC	pct.1	pct.2	p_val_adj	group
CXCR4	0	1.10807	0.745	0.287	0	Up in Pre-branch
CTNNB1	0	1.32291	0.776	0.375	0	Up in Pre-branch
HLA-A	0	0.687775	0.994	0.974	0	Up in Pre-branch
CLU	0	1.1311	0.419	0.008	0	Up in Pre-branch
CEBPD	0	1.10544	0.875	0.606	0	Up in Pre-branch
LY6E	0	1.12173	0.821	0.371	0	Up in Pre-branch
ANXA1	0	1.10494	0.957	0.79	0	Up in Pre-branch
NFIL3	0	0.964469	0.66	0.191	0	Up in Pre-branch
KLF4	0	1.16421	0.818	0.447	0	Up in Pre-branch
NEAT1	0	1.24194	0.999	0.987	0	Up in Pre-branch
MALAT1	0	0.976029	1	1	0	Up in Pre-branch
KLF6	0	1.10897	0.955	0.829	0	Up in Pre-branch
VIM	0	1.08205	0.995	0.982	0	Up in Pre-branch
OTUD1	0	1.2628	0.684	0.203	0	Up in Pre-branch
MAP3K8	0	1.23003	0.726	0.231	0	Up in Pre-branch
PLBD1	0	1.24172	0.812	0.441	0	Up in Pre-branch
TUBA1A	0	1.27268	0.814	0.4	0	Up in Pre-branch
CD63	0	1.00849	0.897	0.537	0	Up in Pre-branch
UBC	0	1.40609	0.945	0.762	0	Up in Pre-branch
RGCC	0	1.1373	0.528	0.077	0	Up in Pre-branch
GRN	0	0.827291	0.972	0.842	0	Up in Pre-branch
TOB1	0	1.11248	0.578	0.122	0	Up in Pre-branch
PLAUR	0	1.42455	0.896	0.592	0	Up in Pre-branch
FOSB	0	1.07401	0.855	0.483	0	Up in Pre-branch
ZNF331	0	1.17199	0.419	0.028	0	Up in Pre-branch
MT-ND4L	0	0.97772	0.722	0.309	0	Up in Pre-branch
ZBTB43	3.00595e-306	0.922107	0.541	0.117	5.25531e-302	Up in Pre-branch
TYMP	5.12868e-306	0.70435	0.988	0.888	8.96647e-302	Up in Pre-branch
KLF2	5.30731e-300	1.13107	0.753	0.344	9.27878e-296	Up in Pre-branch
NR4A2	8.34214e-300	1.03057	0.747	0.345	1.45846e-295	Up in Pre-branch
DNTTIP2	2.80609e-297	0.747911	0.485	0.077	4.90588e-293	Up in Pre-branch
ATF3	5.54216e-295	0.930974	0.534	0.118	9.68937e-291	Up in Pre-branch
C5AR1	3.36719e-291	1.17031	0.808	0.517	5.88686e-287	Up in Pre-branch
RAB11FIP1	7.75829e-287	1.0145	0.712	0.303	1.35638e-282	Up in Pre-branch
TRIB1	1.38958e-286	0.833488	0.669	0.214	2.4294e-282	Up in Pre-branch
SOCS3	5.13644e-285	0.912052	0.696	0.266	8.98003e-281	Up in Pre-branch
IRS2	3.85656e-283	0.934965	0.81	0.416	6.74243e-279	Up in Pre-branch
FCN1	5.49342e-282	0.542761	0.995	0.988	9.60414e-278	Up in Pre-branch
H1FX	6.12463e-280	1.25571	0.664	0.277	1.07077e-275	Up in Pre-branch
HIST1H1C	1.04468e-278	0.846828	0.388	0.032	1.82641e-274	Up in Pre-branch
HBEGF	1.32927e-278	1.0445	0.666	0.264	2.32396e-274	Up in Pre-branch
PTGER4	1.53817e-277	0.849218	0.493	0.095	2.68919e-273	Up in Pre-branch
LGALS3	1.94252e-276	0.816442	0.867	0.55	3.39611e-272	Up in Pre-branch
THBD	7.65836e-276	1.00653	0.383	0.032	1.33891e-271	Up in Pre-branch
FCAR	8.71659e-269	0.681333	0.413	0.047	1.52392e-264	Up in Pre-branch
VEGFA	2.80777e-267	1.03162	0.572	0.17	4.90883e-263	Up in Pre-branch
MCL1	9.97787e-264	0.74421	0.954	0.863	1.74443e-259	Up in Pre-branch
BCLAF1	3.94963e-263	0.799569	0.694	0.277	6.90514e-259	Up in Pre-branch
CALM1	7.26017e-263	0.82192	0.853	0.62	1.2693e-258	Up in Pre-branch
JUND	2.8419e-262	0.95242	0.896	0.816	4.96849e-258	Up in Pre-branch
ARL4A	3.03011e-260	0.798229	0.582	0.173	5.29754e-256	Up in Pre-branch
PTPRC	4.1919e-259	0.668311	0.935	0.791	7.32869e-255	Up in Pre-branch
PHACTR1	6.5505e-259	0.859358	0.663	0.243	1.14522e-254	Up in Pre-branch
PER1	1.17704e-258	0.712035	0.575	0.158	2.05783e-254	Up in Pre-branch
JMJD1C	1.84196e-256	0.916309	0.693	0.306	3.2203e-252	Up in Pre-branch
XIST	6.23881e-256	0.922662	0.702	0.324	1.09073e-251	Up in Pre-branch
TPM3	1.15337e-255	0.712086	0.907	0.719	2.01644e-251	Up in Pre-branch
TFRC	6.85372e-254	0.81147	0.434	0.072	1.19824e-249	Up in Pre-branch
SPAG9	3.32592e-247	0.665435	0.502	0.114	5.81471e-243	Up in Pre-branch
MT-ATP8	2.0075e-246	0.583589	0.412	0.058	3.50971e-242	Up in Pre-branch
MT-ND5	6.48206e-246	0.759453	0.9	0.75	1.13326e-241	Up in Pre-branch
ISG15	7.00702e-246	1.00383	0.716	0.308	1.22504e-241	Up in Pre-branch
TSC22D3	2.35239e-245	0.86691	0.781	0.399	4.11269e-241	Up in Pre-branch
MT-ND3	3.25119e-245	0.501103	1	0.997	5.68405e-241	Up in Pre-branch
NR4A3	3.09702e-244	0.655535	0.34	0.023	5.41451e-240	Up in Pre-branch
ANPEP	3.67584e-243	0.869706	0.679	0.294	6.42646e-239	Up in Pre-branch
HLA-C	6.34521e-243	0.537027	0.985	0.952	1.10933e-238	Up in Pre-branch
AC016831.5	8.47696e-242	0.626731	0.336	0.023	1.48203e-237	Up in Pre-branch
CAST	1.82681e-241	0.7401	0.834	0.557	3.19381e-237	Up in Pre-branch
ITPRIP	2.44915e-241	0.653609	0.443	0.08	4.28184e-237	Up in Pre-branch
PNPLA8	4.50511e-240	0.694936	0.568	0.167	7.87629e-236	Up in Pre-branch
IFI44L	2.31067e-239	0.902209	0.503	0.129	4.03974e-235	Up in Pre-branch
GNAS	3.79017e-239	0.795729	0.764	0.449	6.62635e-235	Up in Pre-branch
MYO1G	2.61762e-235	0.698488	0.672	0.262	4.57639e-231	Up in Pre-branch
XAF1	5.44302e-235	0.800557	0.59	0.196	9.51604e-231	Up in Pre-branch
ROCK1	2.36454e-234	0.704471	0.675	0.271	4.13392e-230	Up in Pre-branch
LCP1	1.58814e-232	0.612384	0.93	0.802	2.77655e-228	Up in Pre-branch
PLAC8	7.72285e-232	0.863417	0.772	0.394	1.35019e-227	Up in Pre-branch
PNP	8.22784e-231	0.576346	0.409	0.065	1.43847e-226	Up in Pre-branch
GNAI2	1.94315e-230	0.683478	0.873	0.749	3.39721e-226	Up in Pre-branch
AKAP13	1.70359e-228	0.737322	0.739	0.367	2.97838e-224	Up in Pre-branch
GRASP	5.6413e-228	0.561959	0.348	0.034	9.86269e-224	Up in Pre-branch
BIN2	2.3562e-227	0.689174	0.636	0.234	4.11934e-223	Up in Pre-branch
MAP1LC3B	1.55544e-226	0.751553	0.727	0.344	2.71937e-222	Up in Pre-branch
SRRM2	5.53587e-226	0.736427	0.721	0.355	9.67837e-222	Up in Pre-branch
IRF2BP2	1.84682e-225	0.790568	0.798	0.451	3.22879e-221	Up in Pre-branch
SLC3A2	1.2365e-224	0.583611	0.494	0.123	2.16177e-220	Up in Pre-branch
CTSS	4.53269e-220	0.508968	0.999	0.985	7.92451e-216	Up in Pre-branch
LAPTM5	1.53909e-218	0.522457	0.959	0.914	2.69079e-214	Up in Pre-branch
PIM3	4.50921e-217	0.753633	0.597	0.22	7.88346e-213	Up in Pre-branch
BHLHE40	2.97936e-216	0.651082	0.506	0.14	5.20882e-212	Up in Pre-branch
ANXA2	4.15995e-216	0.622217	0.92	0.698	7.27284e-212	Up in Pre-branch
MACF1	2.73306e-215	0.553138	0.449	0.098	4.77821e-211	Up in Pre-branch
TAGAP	1.80597e-213	0.632799	0.516	0.145	3.15739e-209	Up in Pre-branch
HERPUD1	3.7183e-212	0.757083	0.719	0.348	6.5007e-208	Up in Pre-branch
IL17RA	1.19782e-210	0.700407	0.722	0.357	2.09416e-206	Up in Pre-branch
RBM39	5.62831e-210	0.680351	0.825	0.573	9.83998e-206	Up in Pre-branch
RNF213	1.05641e-207	0.72235	0.761	0.391	1.84692e-203	Up in Pre-branch
LDLR	1.27139e-205	0.566037	0.378	0.064	2.22276e-201	Up in Pre-branch
OAS1	1.43921e-204	0.567118	0.492	0.132	2.51617e-200	Up in Pre-branch
CD14	3.69805e-203	0.63251	0.963	0.889	6.4653e-199	Up in Pre-branch
TPM4	2.45308e-202	0.645459	0.619	0.241	4.28873e-198	Up in Pre-branch
IQGAP2	3.54203e-201	0.66712	0.603	0.231	6.19253e-197	Up in Pre-branch
PYGL	4.06346e-201	0.547067	0.549	0.17	7.10414e-197	Up in Pre-branch
TLN1	1.71192e-200	0.664187	0.742	0.394	2.99295e-196	Up in Pre-branch
TCIRG1	2.20367e-199	0.575099	0.649	0.253	3.85267e-195	Up in Pre-branch
CPVL	4.82977e-199	0.834381	0.772	0.457	8.44389e-195	Up in Pre-branch
TNFSF10	1.32287e-197	0.699497	0.658	0.273	2.31278e-193	Up in Pre-branch
AGFG1	5.97038e-196	0.647975	0.585	0.212	1.0438e-191	Up in Pre-branch
LAIR1	1.62693e-195	0.510759	0.424	0.095	2.84436e-191	Up in Pre-branch
TIPARP	3.43348e-194	0.54241	0.311	0.034	6.00276e-190	Up in Pre-branch
FLNA	4.59829e-194	0.660991	0.809	0.535	8.03919e-190	Up in Pre-branch
MAFF	7.11475e-194	0.523824	0.315	0.036	1.24387e-189	Up in Pre-branch
ZFP36L2	9.09747e-194	0.868946	0.827	0.537	1.59051e-189	Up in Pre-branch
ITGAX	2.45212e-193	0.605454	0.578	0.206	4.28704e-189	Up in Pre-branch
CAPG	9.75947e-193	0.624965	0.842	0.517	1.70625e-188	Up in Pre-branch
RIOK3	2.28894e-192	0.614519	0.584	0.209	4.00175e-188	Up in Pre-branch
SERTAD2	1.10864e-191	0.56246	0.482	0.136	1.93824e-187	Up in Pre-branch
ACSL1	3.76402e-191	0.692977	0.641	0.269	6.58064e-187	Up in Pre-branch
EIF5	9.04555e-190	0.643839	0.702	0.339	1.58143e-185	Up in Pre-branch
S100A10	8.21239e-189	0.534977	0.981	0.915	1.43577e-184	Up in Pre-branch
AC245128.3	1.04235e-188	0.730646	0.728	0.375	1.82233e-184	Up in Pre-branch
ATG2A	4.03423e-188	0.515923	0.384	0.077	7.05305e-184	Up in Pre-branch
UBE2J1	3.38938e-187	0.581788	0.655	0.269	5.92565e-183	Up in Pre-branch
CLEC12A	4.92248e-187	0.617607	0.8	0.442	8.60598e-183	Up in Pre-branch
IGSF6	5.77591e-186	0.654701	0.76	0.424	1.0098e-181	Up in Pre-branch
IFI6	8.57071e-185	0.648052	0.813	0.443	1.49842e-180	Up in Pre-branch
FUS	4.96209e-184	0.625467	0.673	0.309	8.67522e-180	Up in Pre-branch
NCOR1	1.06406e-182	0.527989	0.558	0.192	1.8603e-178	Up in Pre-branch
RASGEF1B	3.67936e-182	0.563044	0.518	0.167	6.43262e-178	Up in Pre-branch
PTTG1IP	6.55356e-181	0.513666	0.533	0.176	1.14576e-176	Up in Pre-branch
DENND3	9.84733e-180	0.517857	0.453	0.124	1.72161e-175	Up in Pre-branch
DIAPH1	1.45022e-179	0.52897	0.52	0.172	2.53542e-175	Up in Pre-branch
FAM129A	3.4652e-178	0.503078	0.407	0.096	6.05821e-174	Up in Pre-branch
ZBTB7A	3.5249e-176	0.606349	0.616	0.257	6.16258e-172	Up in Pre-branch
HLX	6.419e-176	0.534107	0.404	0.097	1.12223e-171	Up in Pre-branch
SYAP1	8.67333e-176	0.540218	0.535	0.183	1.51636e-171	Up in Pre-branch
CSRNP1	1.57065e-175	0.626726	0.647	0.288	2.74596e-171	Up in Pre-branch
EMILIN2	7.97629e-174	0.522553	0.587	0.221	1.39449e-169	Up in Pre-branch
SLC2A3	1.1355e-173	0.935496	0.745	0.482	1.98519e-169	Up in Pre-branch
MYADM	2.30727e-173	0.65895	0.778	0.449	4.03379e-169	Up in Pre-branch
SLC11A1	5.68424e-173	0.733287	0.816	0.575	9.93775e-169	Up in Pre-branch
SGK1	5.7671e-171	0.792409	0.791	0.513	1.00826e-166	Up in Pre-branch
DYNC1H1	6.54131e-171	0.533958	0.524	0.18	1.14362e-166	Up in Pre-branch
VASP	1.8814e-170	0.584319	0.776	0.454	3.28925e-166	Up in Pre-branch
ZNF207	4.5518e-170	0.592381	0.671	0.316	7.95791e-166	Up in Pre-branch
PLK3	1.17608e-168	0.561692	0.503	0.167	2.05614e-164	Up in Pre-branch
TUBA1B	3.46619e-168	0.606093	0.717	0.369	6.05994e-164	Up in Pre-branch
EZR	8.54823e-167	0.538418	0.537	0.195	1.49449e-162	Up in Pre-branch
MX1	1.43939e-166	0.633535	0.459	0.143	2.51649e-162	Up in Pre-branch
PIM1	2.39272e-166	0.513087	0.364	0.08	4.1832e-162	Up in Pre-branch
EPSTI1	3.92151e-165	0.563292	0.464	0.148	6.85598e-161	Up in Pre-branch
GABARAPL1	9.58546e-165	0.60883	0.625	0.277	1.67583e-160	Up in Pre-branch
EFHD2	2.53279e-164	0.582266	0.816	0.577	4.42808e-160	Up in Pre-branch
CD55	1.90903e-162	0.606105	0.806	0.517	3.33755e-158	Up in Pre-branch
MYD88	2.10145e-162	0.502293	0.622	0.259	3.67397e-158	Up in Pre-branch
GPCPD1	2.96124e-162	0.587703	0.717	0.379	5.17714e-158	Up in Pre-branch
BRI3	5.19599e-162	0.608046	0.86	0.754	9.08414e-158	Up in Pre-branch
PLIN2	3.11741e-161	0.626817	0.596	0.254	5.45016e-157	Up in Pre-branch
RIPK2	3.62076e-161	0.559525	0.612	0.262	6.33017e-157	Up in Pre-branch
ANKRD28	8.23787e-161	0.501493	0.402	0.108	1.44023e-156	Up in Pre-branch
SPATA13	9.40317e-160	0.501629	0.497	0.166	1.64396e-155	Up in Pre-branch
RHOB	1.41134e-158	0.65063	0.581	0.241	2.46745e-154	Up in Pre-branch
CDV3	2.88329e-157	0.573532	0.683	0.349	5.04086e-153	Up in Pre-branch
AHNAK	1.0569e-156	0.655317	0.833	0.621	1.84777e-152	Up in Pre-branch
CTSA	1.06945e-155	0.539611	0.718	0.373	1.86972e-151	Up in Pre-branch
MAFB	1.61994e-155	0.710578	0.79	0.476	2.83214e-151	Up in Pre-branch
NCF2	3.25738e-154	0.51647	0.857	0.64	5.69488e-150	Up in Pre-branch
CCDC88A	1.74792e-153	0.56465	0.623	0.291	3.05588e-149	Up in Pre-branch
HNRNPU	4.77751e-153	0.611668	0.812	0.549	8.35252e-149	Up in Pre-branch
AOAH	3.86186e-152	0.501304	0.592	0.248	6.75169e-148	Up in Pre-branch
FOXO3	5.49724e-152	0.510478	0.539	0.206	9.61083e-148	Up in Pre-branch
EIF4A1	5.38368e-151	0.522342	0.719	0.382	9.41229e-147	Up in Pre-branch
MGAT1	1.31947e-149	0.51324	0.674	0.323	2.30683e-145	Up in Pre-branch
TACC1	2.55491e-148	0.527086	0.601	0.266	4.46676e-144	Up in Pre-branch
RNH1	1.04339e-147	0.501876	0.724	0.385	1.82417e-143	Up in Pre-branch
IFI44	1.34287e-147	0.518702	0.45	0.15	2.34774e-143	Up in Pre-branch
CITED2	6.52225e-147	0.576205	0.504	0.189	1.14028e-142	Up in Pre-branch
HSP90AA1	7.12007e-147	0.52716	0.867	0.654	1.2448e-142	Up in Pre-branch
MYO1F	2.3169e-146	0.528635	0.806	0.537	4.05064e-142	Up in Pre-branch
GADD45B	1.0453e-141	0.557305	0.65	0.327	1.8275e-137	Up in Pre-branch
YPEL5	4.07848e-140	0.569495	0.725	0.407	7.13041e-136	Up in Pre-branch
IFITM3	9.81554e-140	0.792157	0.852	0.63	1.71605e-135	Up in Pre-branch
HSPA5	2.70835e-139	0.503553	0.591	0.259	4.73501e-135	Up in Pre-branch
ADGRE5	6.42297e-138	0.576023	0.638	0.316	1.12293e-133	Up in Pre-branch
BTG1	1.49449e-136	0.544182	0.941	0.89	2.61282e-132	Up in Pre-branch
EGR2	1.62528e-135	0.600202	0.205	0.014	2.84148e-131	Up in Pre-branch
LRRFIP1	5.60197e-134	0.500763	0.895	0.726	9.79393e-130	Up in Pre-branch
GPR183	1.17339e-133	0.798476	0.574	0.286	2.05144e-129	Up in Pre-branch
CCNL1	1.35755e-133	0.521185	0.874	0.693	2.3734e-129	Up in Pre-branch
SERPINB1	6.12879e-130	0.508196	0.89	0.689	1.0715e-125	Up in Pre-branch
IFI16	1.3581e-129	0.500884	0.666	0.34	2.37437e-125	Up in Pre-branch
MX2	3.91929e-126	0.540172	0.617	0.302	6.85209e-122	Up in Pre-branch
NR4A1	2.62586e-122	0.582061	0.574	0.282	4.59079e-118	Up in Pre-branch
AREG	7.47143e-121	0.693245	0.29	0.071	1.30623e-116	Up in Pre-branch
MT2A	4.91556e-120	0.819628	0.729	0.448	8.59387e-116	Up in Pre-branch
ZFAND5	3.06403e-115	0.513271	0.826	0.607	5.35685e-111	Up in Pre-branch
FOS	3.44331e-111	0.507522	0.997	0.979	6.01994e-107	Up in Pre-branch
IFI27	1.2165e-108	0.953462	0.584	0.273	2.12681e-104	Up in Pre-branch
ARL4C	2.09852e-100	0.58003	0.273	0.08	3.66883e-96	Up in Pre-branch
CD93	4.69448e-90	0.529569	0.735	0.491	8.20736e-86	Up in Pre-branch
VCAN	9.33971e-88	0.518848	0.975	0.965	1.63286e-83	Up in Pre-branch
EREG	1.08368e-57	0.503058	0.642	0.435	1.8946e-53	Up in Pre-branch
S100A8	1.66546e-49	0.512381	1	1	2.91173e-45	Up in Pre-branch
C1QA	0	2.15403	0.534	0.179	0	Up in Path I
C1QB	0	2.71237	0.427	0.044	0	Up in Path I
VAMP5	0	1.00331	0.871	0.555	0	Up in Path I
PLAC8	0	0.932223	0.824	0.467	0	Up in Path I
CD63	0	0.833515	0.834	0.478	0	Up in Path I
NPC2	0	0.54191	0.994	0.906	0	Up in Path I
B2M	0	0.719661	1	1	0	Up in Path I
MT2A	0	1.23763	0.943	0.655	0	Up in Path I
CST3	0	0.538586	1	0.986	0	Up in Path I
LTA4H	8.83466e-308	0.806765	0.74	0.397	1.54456e-303	Up in Path I
IFITM3	1.01178e-288	0.625202	0.996	0.9	1.7689e-284	Up in Path I
ISG15	2.07935e-282	1.00118	0.834	0.534	3.63532e-278	Up in Path I
FGL2	5.80238e-266	0.638375	0.933	0.715	1.01443e-261	Up in Path I
CLEC12A	6.32297e-265	0.676954	0.779	0.459	1.10545e-260	Up in Path I
CXCR4	2.40602e-261	0.761556	0.592	0.242	4.20645e-257	Up in Path I
HLA-DRA	1.04224e-255	0.609087	0.996	0.98	1.82214e-251	Up in Path I
TNFSF10	1.58336e-246	0.723812	0.8	0.504	2.76819e-242	Up in Path I
CASP1	3.81592e-242	0.576326	0.888	0.652	6.67138e-238	Up in Path I
GIMAP4	7.14298e-240	0.582414	0.728	0.402	1.24881e-235	Up in Path I
PSMB9	2.16397e-239	0.54744	0.935	0.742	3.78326e-235	Up in Path I
HLA-DPA1	2.89867e-233	0.545319	0.986	0.923	5.06775e-229	Up in Path I
IGLC2	9.22131e-232	0.714475	0.295	0.039	1.61216e-227	Up in Path I
IGLC3	1.0674e-231	1.54315	0.279	0.026	1.86614e-227	Up in Path I
C1orf162	6.73859e-228	0.503229	0.952	0.787	1.17811e-223	Up in Path I
C1QC	1.3381e-222	1.59665	0.248	0.012	2.3394e-218	Up in Path I
GLUL	3.07749e-222	0.59669	0.706	0.403	5.38038e-218	Up in Path I
IFITM1	1.26596e-216	1.0658	0.461	0.176	2.21327e-212	Up in Path I
EPSTI1	3.19468e-210	0.641512	0.57	0.263	5.58525e-206	Up in Path I
LAP3	2.17219e-206	0.648425	0.58	0.281	3.79764e-202	Up in Path I
FCGR1A	9.33771e-205	0.703162	0.456	0.173	1.63251e-200	Up in Path I
LY6E	2.4583e-204	0.691927	0.956	0.774	4.29785e-200	Up in Path I
IFI44L	1.67402e-201	0.82401	0.396	0.13	2.92669e-197	Up in Path I
BLOC1S1	2.02753e-198	0.515842	0.896	0.678	3.54473e-194	Up in Path I
AC114760.2	1.85362e-191	0.657487	0.567	0.279	3.24069e-187	Up in Path I
CALHM6	2.70234e-190	0.602647	0.873	0.68	4.72449e-186	Up in Path I
PLSCR1	3.08001e-188	0.58547	0.554	0.263	5.38479e-184	Up in Path I
HLA-DQB1	4.5111e-188	0.610608	0.81	0.613	7.88675e-184	Up in Path I
GBP1	2.23403e-186	0.651059	0.514	0.238	3.90576e-182	Up in Path I
HLA-DQA1	1.58322e-182	0.663209	0.675	0.421	2.76795e-178	Up in Path I
STAT1	1.75864e-182	0.577054	0.602	0.317	3.07464e-178	Up in Path I
HLA-DPB1	3.89061e-181	0.520859	0.972	0.895	6.80195e-177	Up in Path I
IFI16	1.1184e-173	0.52402	0.607	0.328	1.9553e-169	Up in Path I
SNX10	3.77434e-165	0.508833	0.67	0.407	6.59868e-161	Up in Path I
IFIT1	4.96091e-161	0.591276	0.26	0.052	8.67316e-157	Up in Path I
UBE2D1	7.79878e-159	0.512169	0.58	0.318	1.36346e-154	Up in Path I
IFIT3	2.2885e-143	0.535523	0.392	0.158	4.00098e-139	Up in Path I
MS4A4A	1.12751e-141	0.513076	0.475	0.231	1.97122e-137	Up in Path I
CNIH4	6.87841e-138	0.501318	0.619	0.369	1.20255e-133	Up in Path I
IFI6	2.56498e-106	0.564214	0.762	0.574	4.48436e-102	Up in Path I
IFI27	9.34763e-87	1.20614	0.143	0.024	1.63425e-82	Up in Path I
MS4A6A	2.2792e-84	0.599859	0.641	0.447	3.98473e-80	Up in Path I
MNDA	5.81506e-83	0.518141	0.886	0.725	1.01665e-78	Up in Path I
IFI27	1.57486e-63	5.06782	0.704	0.025	2.75333e-59	Up in Path II
IGKC	4.52715e-63	2.60275	0.789	0.08	7.91481e-59	Up in Path II
IFITM3	7.91513e-62	1.32182	0.994	0.855	1.3838e-57	Up in Path II
IFI44L	1.17694e-59	1.37624	0.936	0.445	2.05765e-55	Up in Path II
LY6E	4.22048e-58	1.1527	0.983	0.72	7.37867e-54	Up in Path II
HLA-A	6.37062e-49	0.785271	0.996	0.96	1.11378e-44	Up in Path II
CALM1	2.41315e-46	1.16479	0.9	0.56	4.2189e-42	Up in Path II
XAF1	4.91677e-46	1.16152	0.867	0.36	8.59598e-42	Up in Path II
PTPRC	1.11464e-45	0.988181	0.963	0.69	1.94873e-41	Up in Path II
OAS1	7.42444e-44	1.17755	0.816	0.29	1.29801e-39	Up in Path II
LGALS3BP	7.0706e-43	1.20463	0.648	0.09	1.23615e-38	Up in Path II
IFI16	5.27651e-42	0.994859	0.875	0.385	9.22492e-38	Up in Path II
JUND	8.67874e-42	1.08734	0.922	0.695	1.5173e-37	Up in Path II
IFIT1	1.22393e-41	1.21075	0.736	0.165	2.13979e-37	Up in Path II
S100A11	1.40052e-40	0.668812	0.998	0.98	2.44853e-36	Up in Path II
RAB11FIP1	6.4543e-39	0.983749	0.752	0.2	1.12841e-34	Up in Path II
CEBPD	9.60317e-39	1.19293	0.916	0.62	1.67892e-34	Up in Path II
TYMP	1.36028e-38	0.675764	0.995	0.95	2.37817e-34	Up in Path II
GNAI2	4.60216e-38	0.896969	0.902	0.69	8.04595e-34	Up in Path II
RNF213	6.67842e-37	0.960137	0.9	0.495	1.16759e-32	Up in Path II
IFITM1	2.20081e-36	1.18334	0.611	0.095	3.84768e-32	Up in Path II
SIGLEC1	3.17876e-36	0.952192	0.643	0.12	5.55743e-32	Up in Path II
C5AR1	1.52735e-35	1.12925	0.807	0.37	2.67027e-31	Up in Path II
MX1	5.75806e-35	0.963826	0.86	0.465	1.00668e-30	Up in Path II
MYADM	9.39749e-35	1.04364	0.8	0.35	1.64296e-30	Up in Path II
TPM3	1.18684e-34	0.844353	0.939	0.63	2.07496e-30	Up in Path II
CD55	3.24953e-34	0.936119	0.837	0.355	5.68115e-30	Up in Path II
OTOF	6.77014e-34	1.16334	0.461	0	1.18362e-29	Up in Path II
MNDA	1.16803e-33	0.730747	0.988	0.915	2.04206e-29	Up in Path II
BRI3	1.46701e-33	0.844049	0.906	0.74	2.56477e-29	Up in Path II
METRNL	3.85729e-33	0.932106	0.686	0.185	6.74369e-29	Up in Path II
SLC2A3	3.89096e-33	1.21072	0.762	0.31	6.80257e-29	Up in Path II
TLN1	2.1062e-32	0.863946	0.804	0.355	3.68227e-28	Up in Path II
EPSTI1	3.52972e-32	0.846995	0.857	0.425	6.17101e-28	Up in Path II
FLNA	6.25676e-32	0.814628	0.863	0.465	1.09387e-27	Up in Path II
ISG15	2.45821e-31	0.777896	0.975	0.675	4.2977e-27	Up in Path II
MRPS18C	1.13963e-30	0.623386	0.625	0.12	1.99241e-26	Up in Path II
IFITM2	1.62417e-30	0.957102	0.966	0.795	2.83954e-26	Up in Path II
SAMD9	6.68532e-30	0.834475	0.646	0.16	1.16879e-25	Up in Path II
PARP14	4.20841e-29	0.845029	0.81	0.385	7.35757e-25	Up in Path II
OAS2	4.62138e-29	0.723288	0.759	0.265	8.07955e-25	Up in Path II
TUBA1A	7.4908e-29	1.06587	0.835	0.44	1.30962e-24	Up in Path II
PLAUR	9.71919e-29	0.990479	0.834	0.415	1.69921e-24	Up in Path II
SPTLC2	1.22215e-28	0.653883	0.61	0.135	2.13669e-24	Up in Path II
DIAPH1	2.15165e-28	0.729754	0.612	0.145	3.76172e-24	Up in Path II
RSAD2	2.74835e-28	0.812473	0.627	0.155	4.80494e-24	Up in Path II
IFI6	3.47668e-28	0.591888	0.973	0.785	6.07829e-24	Up in Path II
AKAP13	3.95659e-28	0.665339	0.759	0.275	6.91731e-24	Up in Path II
IGSF6	6.60102e-28	0.849412	0.833	0.405	1.15406e-23	Up in Path II
IRS2	7.89147e-28	0.883572	0.611	0.155	1.37967e-23	Up in Path II
GNAS	1.19454e-27	0.839994	0.799	0.435	2.08841e-23	Up in Path II
SLFN5	1.40703e-27	0.69045	0.487	0.055	2.45992e-23	Up in Path II
NIPBL	1.8034e-27	0.701063	0.52	0.08	3.15289e-23	Up in Path II
PLSCR1	4.60396e-27	0.714463	0.863	0.44	8.0491e-23	Up in Path II
H3F3B	6.2607e-27	0.568566	0.997	0.955	1.09456e-22	Up in Path II
IFIT3	7.52004e-27	0.84341	0.728	0.27	1.31473e-22	Up in Path II
PARP9	1.12996e-26	0.734293	0.672	0.205	1.97551e-22	Up in Path II
TPM4	1.19678e-26	0.723559	0.653	0.195	2.09232e-22	Up in Path II
TNFSF10	1.35068e-26	0.939702	0.862	0.475	2.3614e-22	Up in Path II
LIMS1	2.25893e-26	0.736065	0.682	0.215	3.94928e-22	Up in Path II
GRK2	3.77844e-26	0.689336	0.721	0.25	6.60585e-22	Up in Path II
VIM	4.12537e-26	0.660861	0.994	0.955	7.21238e-22	Up in Path II
SLC11A1	4.64356e-26	0.823498	0.836	0.43	8.11833e-22	Up in Path II
LCP1	5.32517e-26	0.634029	0.936	0.705	9.31e-22	Up in Path II
ADAR	6.7988e-26	0.677027	0.775	0.31	1.18863e-21	Up in Path II
HEBP2	8.7239e-26	0.751804	0.763	0.32	1.5252e-21	Up in Path II
APLP2	3.49014e-25	0.698331	0.919	0.675	6.10181e-21	Up in Path II
XRCC5	6.79288e-25	0.571179	0.711	0.225	1.1876e-20	Up in Path II
PTAFR	7.10373e-25	0.728265	0.633	0.2	1.24195e-20	Up in Path II
CD81	1.00681e-24	0.628005	0.442	0.045	1.7602e-20	Up in Path II
LAP3	1.38583e-24	0.718099	0.837	0.42	2.42285e-20	Up in Path II
TCIRG1	1.92355e-24	0.60401	0.675	0.21	3.36294e-20	Up in Path II
SP110	3.15827e-24	0.701501	0.817	0.37	5.5216e-20	Up in Path II
RPS26	3.81454e-24	0.625905	0.966	0.865	6.66896e-20	Up in Path II
IFIH1	4.43324e-24	0.641888	0.456	0.06	7.75064e-20	Up in Path II
LRRFIP1	5.43691e-24	0.650959	0.928	0.655	9.50535e-20	Up in Path II
SAMSN1	5.50227e-24	0.658256	0.63	0.18	9.61962e-20	Up in Path II
CDV3	5.80885e-24	0.639235	0.735	0.28	1.01556e-19	Up in Path II
YWHAB	6.88629e-24	0.601018	0.933	0.685	1.20393e-19	Up in Path II
MSN	9.40527e-24	0.635502	0.864	0.49	1.64432e-19	Up in Path II
BPTF	1.63867e-23	0.607768	0.527	0.105	2.86489e-19	Up in Path II
DOCK8	1.92596e-23	0.573378	0.761	0.3	3.36715e-19	Up in Path II
LGALS3	2.65269e-23	0.704639	0.875	0.575	4.6377e-19	Up in Path II
USP15	3.08875e-23	0.633203	0.774	0.325	5.40006e-19	Up in Path II
FERMT3	5.03057e-23	0.561029	0.714	0.28	8.79495e-19	Up in Path II
SAMD9L	6.96339e-23	0.642806	0.717	0.26	1.21741e-18	Up in Path II
MEGF9	7.54605e-23	0.66917	0.668	0.23	1.31928e-18	Up in Path II
DDX60L	8.25773e-23	0.596994	0.564	0.14	1.4437e-18	Up in Path II
TAF10	8.53533e-23	0.611313	0.698	0.255	1.49223e-18	Up in Path II
CDC40	9.01757e-23	0.504745	0.522	0.105	1.57654e-18	Up in Path II
PTPRE	1.202e-22	0.639716	0.896	0.56	2.10146e-18	Up in Path II
IL17RA	1.41358e-22	0.639292	0.712	0.27	2.47137e-18	Up in Path II
KLHDC7B	1.94251e-22	0.614841	0.357	0.01	3.3961e-18	Up in Path II
GRN	2.23699e-22	0.558237	0.975	0.825	3.91092e-18	Up in Path II
GLUL	2.41977e-22	0.731853	0.812	0.39	4.23049e-18	Up in Path II
PLAC8	4.59753e-22	0.760312	0.871	0.49	8.03785e-18	Up in Path II
UBC	8.1016e-22	0.568662	0.961	0.77	1.4164e-17	Up in Path II
DNAJA1	8.95773e-22	0.578271	0.73	0.29	1.56608e-17	Up in Path II
EIF2AK2	1.30089e-21	0.546761	0.725	0.28	2.27434e-17	Up in Path II
ROCK1	1.44987e-21	0.558667	0.639	0.215	2.5348e-17	Up in Path II
CD36	1.52203e-21	0.63705	0.833	0.41	2.66097e-17	Up in Path II
LMO2	1.60148e-21	0.646452	0.684	0.275	2.79986e-17	Up in Path II
SETX	1.90061e-21	0.555306	0.532	0.125	3.32284e-17	Up in Path II
TIMP2	1.91755e-21	0.624655	0.77	0.365	3.35246e-17	Up in Path II
TNFSF13B	2.38333e-21	0.504655	0.958	0.725	4.16677e-17	Up in Path II
KLF2	3.5938e-21	0.900197	0.813	0.47	6.28304e-17	Up in Path II
RAB8A	3.87298e-21	0.559833	0.638	0.2	6.77113e-17	Up in Path II
CAP1	4.01261e-21	0.549953	0.905	0.54	7.01524e-17	Up in Path II
SPAG9	4.96365e-21	0.527471	0.419	0.055	8.67795e-17	Up in Path II
CHD1	5.16412e-21	0.570924	0.597	0.18	9.02843e-17	Up in Path II
SRRM2	5.44397e-21	0.563708	0.767	0.34	9.51768e-17	Up in Path II
BOD1L1	7.06978e-21	0.540257	0.556	0.145	1.23601e-16	Up in Path II
JAK1	9.61873e-21	0.571699	0.654	0.235	1.68164e-16	Up in Path II
44986	1.11437e-20	0.629754	0.793	0.355	1.94825e-16	Up in Path II
SRSF7	1.2022e-20	0.570734	0.707	0.275	2.10181e-16	Up in Path II
CCR1	1.29555e-20	0.600783	0.82	0.38	2.26501e-16	Up in Path II
APBB1IP	1.41146e-20	0.513385	0.6	0.185	2.46766e-16	Up in Path II
SYAP1	1.8747e-20	0.564171	0.487	0.105	3.27754e-16	Up in Path II
SLCO3A1	4.72576e-20	0.50614	0.56	0.16	8.26205e-16	Up in Path II
FGL2	4.81055e-20	0.541986	0.967	0.78	8.41028e-16	Up in Path II
RASGEF1B	4.96007e-20	0.584815	0.578	0.18	8.67169e-16	Up in Path II
EMILIN2	6.24977e-20	0.500046	0.569	0.16	1.09265e-15	Up in Path II
RBMS1	7.50113e-20	0.527128	0.681	0.25	1.31142e-15	Up in Path II
ARPC5	7.70243e-20	0.505181	0.942	0.69	1.34662e-15	Up in Path II
IRF7	8.31762e-20	0.595501	0.787	0.39	1.45417e-15	Up in Path II
MX2	8.53217e-20	0.62322	0.861	0.515	1.49168e-15	Up in Path II
RTCB	8.88659e-20	0.534282	0.476	0.105	1.55364e-15	Up in Path II
APOBEC3A	9.6048e-20	1.11573	0.767	0.46	1.67921e-15	Up in Path II
TMEM170B	1.71329e-19	0.597077	0.584	0.195	2.99534e-15	Up in Path II
HERC5	2.41262e-19	0.682902	0.628	0.22	4.21799e-15	Up in Path II
NDUFC1	2.5481e-19	0.500918	0.6	0.19	4.45484e-15	Up in Path II
RRAS	3.02276e-19	0.606689	0.389	0.055	5.2847e-15	Up in Path II
C3AR1	3.38794e-19	0.606279	0.437	0.085	5.92313e-15	Up in Path II
SULT1A1	3.70569e-19	0.641938	0.775	0.405	6.47865e-15	Up in Path II
DOCK2	3.91607e-19	0.504426	0.656	0.25	6.84647e-15	Up in Path II
MPP1	4.18575e-19	0.500941	0.456	0.095	7.31795e-15	Up in Path II
PAK2	4.47392e-19	0.51761	0.754	0.34	7.82176e-15	Up in Path II
SMCHD1	5.16505e-19	0.592749	0.753	0.345	9.03005e-15	Up in Path II
DDX58	6.52459e-19	0.527522	0.404	0.065	1.14069e-14	Up in Path II
H1FX	9.08415e-19	0.687592	0.674	0.295	1.58818e-14	Up in Path II
CAST	9.90265e-19	0.588687	0.877	0.595	1.73128e-14	Up in Path II
NCF2	1.22992e-18	0.528923	0.877	0.555	2.15027e-14	Up in Path II
POU2F2	1.27413e-18	0.633963	0.741	0.365	2.22756e-14	Up in Path II
TGFB1	1.33718e-18	0.535418	0.775	0.38	2.3378e-14	Up in Path II
SP100	1.69918e-18	0.510109	0.677	0.255	2.97067e-14	Up in Path II
NEAT1	2.05417e-18	0.507999	0.998	0.975	3.5913e-14	Up in Path II
BLOC1S1	2.75046e-18	0.520406	0.917	0.615	4.80863e-14	Up in Path II
RNF130	3.06223e-18	0.545228	0.88	0.545	5.3537e-14	Up in Path II
ARL4C	3.41614e-18	0.753915	0.406	0.075	5.97245e-14	Up in Path II
REL	3.58151e-18	0.539584	0.677	0.27	6.26155e-14	Up in Path II
NFIL3	5.17816e-18	0.518835	0.465	0.11	9.05298e-14	Up in Path II
BST2	1.29926e-17	0.527839	0.904	0.61	2.2715e-13	Up in Path II
STAT1	1.55293e-17	0.533627	0.853	0.49	2.71499e-13	Up in Path II
EFHD2	1.6088e-17	0.549666	0.854	0.585	2.81267e-13	Up in Path II
TLR2	3.28127e-17	0.512949	0.621	0.22	5.73665e-13	Up in Path II
SOCS3	4.02481e-17	0.512046	0.566	0.19	7.03657e-13	Up in Path II
EIF3A	4.43045e-17	0.576487	0.711	0.33	7.74575e-13	Up in Path II
BASP1	5.65262e-17	0.696283	0.494	0.155	9.88248e-13	Up in Path II
NMI	7.05315e-17	0.501595	0.667	0.275	1.2331e-12	Up in Path II
FAM107B	2.10591e-16	0.553967	0.428	0.105	3.68176e-12	Up in Path II
NR4A1	3.49873e-16	0.720504	0.587	0.25	6.11684e-12	Up in Path II
STK17B	3.90952e-16	0.557547	0.862	0.53	6.83502e-12	Up in Path II
NR4A2	5.17415e-16	0.554789	0.673	0.29	9.04596e-12	Up in Path II
TIMP1	6.17118e-16	0.574801	0.895	0.625	1.07891e-11	Up in Path II
PTGER4	8.48735e-16	0.552362	0.375	0.075	1.48384e-11	Up in Path II
PLEKHO1	1.6618e-15	0.525724	0.749	0.41	2.90533e-11	Up in Path II
SERPINB1	1.80321e-15	0.531609	0.904	0.635	3.15256e-11	Up in Path II
HBEGF	2.71214e-15	0.674943	0.569	0.24	4.74163e-11	Up in Path II
RIPOR2	5.25272e-15	0.539067	0.756	0.39	9.18334e-11	Up in Path II
AREG	1.6252e-14	1.13986	0.267	0.02	2.84134e-10	Up in Path II
MAFB	9.17951e-13	0.600645	0.842	0.575	1.60485e-08	Up in Path II
ANXA1	1.08412e-12	0.516963	0.959	0.825	1.89536e-08	Up in Path II
VCAN	1.1051e-11	0.506843	0.942	0.92	1.93204e-07	Up in Path II
EREG	3.41548e-10	0.508748	0.466	0.205	5.97128e-06	Up in Path II
CCL2	2.23709e-07	0.551156	0.28	0.105	0.0039111	Up in Path II
S100A8	9.4789e-07	0.705652	0.999	1	0.016572	Up in Path II
CDKN1C	0.000446832	0.779921	0.107	0.03	1	Up in Path II
FCGR3A	0.00100248	0.564213	0.31	0.195	1	Up in Path II
IGLC2	0.0014478	0.765856	0.102	0.035	1	Up in Path II

## Sheet: Table 7
Supplementary table 7. Upregulated genes in MM PB monocytes compared to HD PB monocytes in each differentiation path.
Gene symbol	p_val	avg_logFC	pct.1	pct.2	p_val_adj	group
TPM3	5.77868e-264	0.778708	0.914	0.813	1.06836e-259	Up in Pre-branch
CTSS	3.09133e-231	0.560193	0.999	0.995	5.71526e-227	Up in Pre-branch
DUSP6	5.48128e-216	1.06767	0.756	0.499	1.01338e-211	Up in Pre-branch
MALAT1	7.78582e-215	0.831536	1	1	1.43944e-210	Up in Pre-branch
CLU	1.64865e-207	0.553018	0.218	0.027	3.04802e-203	Up in Pre-branch
XIST	8.51268e-204	0.96656	0.602	0.287	1.57382e-199	Up in Pre-branch
LCP1	6.94121e-203	0.605248	0.948	0.884	1.28329e-198	Up in Pre-branch
RNF213	2.18491e-182	0.989692	0.761	0.59	4.03946e-178	Up in Pre-branch
KLF6	3.23808e-176	0.760445	0.943	0.858	5.98657e-172	Up in Pre-branch
IFITM3	4.16315e-173	0.838759	0.911	0.748	7.69682e-169	Up in Pre-branch
CAST	2.26534e-170	0.714168	0.83	0.734	4.18816e-166	Up in Pre-branch
VCAN	2.86532e-169	0.81582	0.955	0.953	5.2974e-165	Up in Pre-branch
IGKC	2.51449e-165	1.45088	0.113	0.001	4.6488e-161	Up in Pre-branch
FKBP5	2.91103e-165	0.713891	0.514	0.271	5.38192e-161	Up in Pre-branch
TXNIP	2.66943e-159	0.761902	0.886	0.829	4.93524e-155	Up in Pre-branch
IFI44L	4.65483e-159	0.729508	0.497	0.222	8.60585e-155	Up in Pre-branch
XAF1	6.25601e-151	0.762759	0.569	0.327	1.15661e-146	Up in Pre-branch
HIST2H2AC	1.04503e-144	0.501733	0.352	0.139	1.93205e-140	Up in Pre-branch
ACTR2	1.00947e-142	0.502058	0.892	0.825	1.86631e-138	Up in Pre-branch
PTPRC	5.1648e-142	0.608144	0.934	0.866	9.54867e-138	Up in Pre-branch
ANKRD28	1.35979e-140	0.519177	0.346	0.131	2.51399e-136	Up in Pre-branch
IFI6	2.50393e-139	0.686484	0.745	0.491	4.62927e-135	Up in Pre-branch
UBE2J1	2.58563e-136	0.590514	0.624	0.408	4.78031e-132	Up in Pre-branch
RB1CC1	2.13288e-135	0.721002	0.558	0.355	3.94327e-131	Up in Pre-branch
EGR1	6.87682e-135	0.902887	0.588	0.349	1.27139e-130	Up in Pre-branch
EIF2AK2	9.06488e-135	0.628196	0.509	0.282	1.67591e-130	Up in Pre-branch
PIM1	4.97226e-134	0.555411	0.374	0.159	9.19271e-130	Up in Pre-branch
ROCK1	8.24897e-127	0.659237	0.697	0.536	1.52507e-122	Up in Pre-branch
BACH1	4.65192e-125	0.595391	0.667	0.479	8.60046e-121	Up in Pre-branch
NEAT1	7.1859e-122	0.616735	0.997	0.986	1.32853e-117	Up in Pre-branch
CCR1	2.90607e-118	0.566309	0.676	0.463	5.37275e-114	Up in Pre-branch
IFI44	4.54443e-117	0.516749	0.455	0.23	8.40174e-113	Up in Pre-branch
IFI16	1.19588e-116	0.545963	0.692	0.498	2.21095e-112	Up in Pre-branch
AGFG1	3.21532e-115	0.589674	0.593	0.406	5.94448e-111	Up in Pre-branch
MAFB	8.13299e-111	0.597442	0.843	0.64	1.50363e-106	Up in Pre-branch
CENPC	3.42215e-109	0.528	0.364	0.177	6.32687e-105	Up in Pre-branch
ISG15	9.32503e-109	0.681926	0.696	0.482	1.72401e-104	Up in Pre-branch
44986	5.52321e-108	0.512197	0.73	0.575	1.02113e-103	Up in Pre-branch
EPSTI1	5.59649e-108	0.512696	0.475	0.257	1.03468e-103	Up in Pre-branch
MT-ND4L	1.8599e-107	0.696809	0.737	0.63	3.43857e-103	Up in Pre-branch
BCLAF1	6.14919e-106	0.653147	0.706	0.578	1.13686e-101	Up in Pre-branch
LAP3	2.45651e-105	0.519527	0.631	0.431	4.54159e-101	Up in Pre-branch
TPM4	1.09513e-100	0.641727	0.642	0.49	2.02468e-96	Up in Pre-branch
IL17RA	1.26755e-100	0.505547	0.733	0.599	2.34345e-96	Up in Pre-branch
NAMPT	5.39927e-100	0.74588	0.937	0.827	9.98217e-96	Up in Pre-branch
ANXA1	7.66701e-100	0.508046	0.95	0.873	1.41748e-95	Up in Pre-branch
ZNF106	1.18944e-99	0.511919	0.673	0.511	2.19903e-95	Up in Pre-branch
SMCHD1	1.95842e-99	0.738799	0.663	0.529	3.62072e-95	Up in Pre-branch
NAIP	2.71469e-99	0.516412	0.586	0.412	5.01893e-95	Up in Pre-branch
PLAC8	1.896e-98	0.750602	0.628	0.449	3.50532e-94	Up in Pre-branch
USP3	1.82041e-96	0.5356	0.681	0.562	3.36557e-92	Up in Pre-branch
EIF5	1.8287e-95	0.599195	0.716	0.594	3.38091e-91	Up in Pre-branch
TNFSF10	1.72005e-93	0.575041	0.674	0.498	3.18003e-89	Up in Pre-branch
NABP1	5.29748e-93	0.71496	0.534	0.362	9.79399e-89	Up in Pre-branch
USP16	1.57254e-92	0.508915	0.552	0.38	2.90731e-88	Up in Pre-branch
RIOK3	2.0068e-90	0.53292	0.63	0.482	3.71017e-86	Up in Pre-branch
CDV3	4.17985e-90	0.510585	0.718	0.604	7.72771e-86	Up in Pre-branch
DPYD	8.8693e-88	0.509822	0.626	0.489	1.63976e-83	Up in Pre-branch
IFITM2	1.90887e-86	0.518815	0.917	0.815	3.52912e-82	Up in Pre-branch
TRIB1	7.13042e-86	0.575559	0.629	0.458	1.31827e-81	Up in Pre-branch
PARP14	1.92998e-82	0.540551	0.543	0.373	3.56814e-78	Up in Pre-branch
AGTPBP1	6.12567e-82	0.509245	0.502	0.347	1.13251e-77	Up in Pre-branch
UTRN	6.58237e-80	0.536768	0.546	0.398	1.21695e-75	Up in Pre-branch
RAB11FIP1	8.63544e-77	0.591179	0.692	0.579	1.59652e-72	Up in Pre-branch
VPS13C	1.3662e-75	0.502853	0.593	0.461	2.52583e-71	Up in Pre-branch
MX1	1.62548e-75	0.532484	0.442	0.268	3.00519e-71	Up in Pre-branch
EGR2	1.05857e-74	0.509139	0.329	0.169	1.95708e-70	Up in Pre-branch
SPAG9	1.3584e-74	0.524647	0.49	0.343	2.51141e-70	Up in Pre-branch
AKAP13	3.10727e-72	0.518895	0.722	0.622	5.74472e-68	Up in Pre-branch
RSRC2	1.30018e-71	0.527766	0.539	0.408	2.40377e-67	Up in Pre-branch
MX2	1.01373e-69	0.590682	0.534	0.388	1.87417e-65	Up in Pre-branch
PRRC2C	1.61917e-67	0.508126	0.693	0.598	2.99353e-63	Up in Pre-branch
CCNL1	6.48996e-65	0.761801	0.791	0.725	1.19986e-60	Up in Pre-branch
PNPLA8	8.56762e-64	0.589444	0.493	0.365	1.58398e-59	Up in Pre-branch
HNRNPU	1.06088e-63	0.520392	0.827	0.756	1.96136e-59	Up in Pre-branch
VAMP5	3.94029e-62	0.534122	0.668	0.527	7.28481e-58	Up in Pre-branch
JMJD1C	1.02479e-61	0.648468	0.676	0.578	1.89463e-57	Up in Pre-branch
CHD1	2.82499e-61	0.506288	0.608	0.499	5.22284e-57	Up in Pre-branch
HIF1A	2.26072e-59	0.648135	0.72	0.661	4.17962e-55	Up in Pre-branch
PLBD1	3.446e-58	0.521067	0.768	0.654	6.37096e-54	Up in Pre-branch
KLF10	2.15244e-52	0.578228	0.589	0.496	3.97944e-48	Up in Pre-branch
CYP1B1	5.06215e-47	0.502794	0.531	0.395	9.35891e-43	Up in Pre-branch
FOSB	6.20389e-45	0.6435	0.757	0.665	1.14697e-40	Up in Pre-branch
OTUD1	4.19649e-41	0.557199	0.582	0.49	7.75847e-37	Up in Pre-branch
RPL7	0	0.88939	0.998	0.994	0	Up in Path I
RPL27A	0	0.828064	0.996	0.993	0	Up in Path I
B2M	0	0.761609	1	1	0	Up in Path I
IFITM3	1.09546e-278	0.889194	0.998	0.983	2.02528e-274	Up in Path I
RPL13A	1.60624e-260	0.602138	0.998	0.995	2.96962e-256	Up in Path I
VAMP5	2.42721e-240	1.04839	0.922	0.84	4.48743e-236	Up in Path I
CYBA	1.53131e-237	0.509575	0.997	0.995	2.83109e-233	Up in Path I
TMSB4X	4.62297e-211	0.583563	1	1	8.54695e-207	Up in Path I
RPL21	1.27327e-206	0.562144	0.997	0.996	2.35403e-202	Up in Path I
RPS20	9.13369e-204	0.550367	0.994	0.991	1.68864e-199	Up in Path I
NPC2	1.98991e-201	0.591437	0.991	0.991	3.67894e-197	Up in Path I
RPL31	6.52195e-188	0.834664	0.988	0.984	1.20578e-183	Up in Path I
HLA-DPB1	3.88376e-171	0.850654	0.977	0.97	7.1803e-167	Up in Path I
FCGR1A	2.26683e-162	0.903685	0.434	0.109	4.19092e-158	Up in Path I
GABARAP	3.53713e-152	0.948598	0.904	0.817	6.53944e-148	Up in Path I
CD63	1.74634e-147	0.81808	0.871	0.715	3.22864e-143	Up in Path I
HLA-DRA	3.34447e-143	0.720146	0.997	0.995	6.18325e-139	Up in Path I
PSMB9	1.01236e-136	0.614812	0.966	0.949	1.87165e-132	Up in Path I
CALHM6	4.48349e-136	0.904417	0.915	0.892	8.28908e-132	Up in Path I
RPS17	4.13436e-135	0.934992	0.936	0.874	7.6436e-131	Up in Path I
CD74	5.46078e-130	0.659294	0.998	0.995	1.00959e-125	Up in Path I
MT2A	7.02872e-130	0.83984	0.953	0.886	1.29947e-125	Up in Path I
HLA-DQB1	4.08694e-129	0.903798	0.861	0.81	7.55594e-125	Up in Path I
LYZ	2.92638e-126	0.921707	0.992	0.994	5.41029e-122	Up in Path I
PSME2	1.27513e-118	0.595707	0.969	0.948	2.35747e-114	Up in Path I
CSTA	6.41477e-111	0.697682	0.907	0.858	1.18596e-106	Up in Path I
C1orf162	3.84243e-107	0.523938	0.964	0.966	7.10389e-103	Up in Path I
LGALS2	2.75126e-106	1.18915	0.541	0.292	5.08653e-102	Up in Path I
ID2	1.69905e-104	0.681002	0.882	0.808	3.1412e-100	Up in Path I
C1QB	9.36243e-100	2.45478	0.365	0.118	1.73093e-95	Up in Path I
SMCO4	1.62194e-95	0.644167	0.706	0.562	2.99865e-91	Up in Path I
PLAC8	7.68725e-95	0.663475	0.898	0.805	1.42122e-90	Up in Path I
HLA-DMA	5.84319e-94	0.73649	0.818	0.713	1.08029e-89	Up in Path I
GRN	5.27455e-91	0.603108	0.895	0.854	9.7516e-87	Up in Path I
PSMA4	1.90994e-88	0.58159	0.899	0.871	3.5311e-84	Up in Path I
TNFSF10	9.18702e-88	0.71573	0.869	0.814	1.6985e-83	Up in Path I
MS4A6A	2.0626e-87	1.12153	0.575	0.387	3.81333e-83	Up in Path I
STAT1	7.60299e-87	0.613921	0.675	0.495	1.40564e-82	Up in Path I
C1QC	3.0869e-86	1.75832	0.227	0.037	5.70705e-82	Up in Path I
S100A8	4.74356e-86	1.06604	0.912	0.888	8.7699e-82	Up in Path I
GBP1	4.60059e-85	0.724193	0.598	0.401	8.50558e-81	Up in Path I
DYNLT1	3.82183e-83	0.564346	0.711	0.573	7.0658e-79	Up in Path I
GIMAP7	2.28828e-82	0.588177	0.616	0.41	4.23058e-78	Up in Path I
NCF1	2.50641e-81	0.796564	0.556	0.349	4.63384e-77	Up in Path I
VAMP8	8.16149e-80	0.521176	0.912	0.897	1.5089e-75	Up in Path I
AC114760.2	1.44635e-79	0.678991	0.497	0.277	2.67402e-75	Up in Path I
HLA-DQA1	1.72912e-78	0.756036	0.774	0.702	3.19679e-74	Up in Path I
IGKC	7.09371e-77	1.33782	0.145	0.001	1.31148e-72	Up in Path I
FCN1	2.49116e-76	0.500454	0.967	0.958	4.60565e-72	Up in Path I
GIMAP4	1.49569e-73	0.569233	0.807	0.721	2.76524e-69	Up in Path I
ISG15	7.92065e-73	0.808153	0.857	0.771	1.46437e-68	Up in Path I
S100A9	3.32585e-72	0.621957	0.991	0.989	6.14882e-68	Up in Path I
IFI6	1.97657e-68	0.743759	0.759	0.625	3.65428e-64	Up in Path I
RPL17	9.48669e-68	0.592596	0.914	0.897	1.7539e-63	Up in Path I
LAP3	1.72387e-65	0.607715	0.649	0.536	3.1871e-61	Up in Path I
GBP5	1.61855e-64	0.563986	0.417	0.229	2.99238e-60	Up in Path I
HLA-DRB5	1.72543e-63	1.02184	0.516	0.352	3.18998e-59	Up in Path I
EPSTI1	2.67587e-61	0.501047	0.639	0.462	4.94714e-57	Up in Path I
FKBP5	4.54303e-58	0.504681	0.393	0.221	8.39915e-54	Up in Path I
CPVL	5.39686e-58	0.596365	0.836	0.799	9.97772e-54	Up in Path I
CLEC10A	2.96854e-56	0.518185	0.229	0.07	5.48824e-52	Up in Path I
IFI27	1.93346e-55	1.20147	0.137	0.015	3.57457e-51	Up in Path I
TXN	5.25784e-52	0.50533	0.68	0.6	9.7207e-48	Up in Path I
C1QA	5.80042e-49	1.7905	0.512	0.358	1.07238e-44	Up in Path I
IFITM1	1.66801e-47	0.670111	0.571	0.417	3.08382e-43	Up in Path I
MNDA	4.49215e-31	0.522855	0.895	0.868	8.30509e-27	Up in Path I
RPS26	8.57218e-33	1.23333	0.964	0.968	1.58482e-28	Up in Path II
IFITM3	2.56936e-32	1.07945	0.999	1	4.75024e-28	Up in Path II
RPS19	1.24848e-31	0.821517	0.998	1	2.3082e-27	Up in Path II
SERF2	4.99046e-31	0.558181	0.999	1	9.22637e-27	Up in Path II
IFI27	3.28391e-30	4.82951	0.607	0.04	6.0713e-26	Up in Path II
HBB	6.59365e-30	1.16168	0.577	0	1.21903e-25	Up in Path II
CYBA	2.25529e-29	0.541612	0.998	0.992	4.16957e-25	Up in Path II
S100A11	9.96683e-28	0.605541	0.997	1	1.84267e-23	Up in Path II
GIMAP7	3.24411e-27	1.19545	0.806	0.484	5.99772e-23	Up in Path II
IFITM2	6.84196e-26	1.02839	0.981	0.952	1.26494e-21	Up in Path II
HBA2	9.55123e-24	0.979375	0.493	0	1.76583e-19	Up in Path II
RPS10	1.12049e-22	0.613125	0.995	1	2.07155e-18	Up in Path II
TXNIP	1.61888e-21	0.963753	0.953	0.897	2.99299e-17	Up in Path II
BLOC1S1	1.71196e-21	0.730874	0.926	0.897	3.16507e-17	Up in Path II
GABARAP	2.95603e-21	0.533574	0.935	0.865	5.4651e-17	Up in Path II
COX6B1	5.03796e-18	0.513927	0.972	0.976	9.31418e-14	Up in Path II
IER2	1.15829e-17	0.92781	0.977	0.968	2.14144e-13	Up in Path II
NOP10	1.84727e-17	0.653191	0.905	0.873	3.41523e-13	Up in Path II
PYCARD	3.25861e-17	0.525742	0.972	0.976	6.02451e-13	Up in Path II
MNDA	6.89427e-17	0.622048	0.989	0.992	1.27461e-12	Up in Path II
LST1	8.64554e-17	0.688778	0.997	0.992	1.59839e-12	Up in Path II
SULT1A1	7.78413e-16	1.01516	0.717	0.595	1.43913e-11	Up in Path II
VAMP5	2.09637e-15	0.956248	0.868	0.786	3.87577e-11	Up in Path II
OTOF	2.34263e-15	0.96077	0.382	0.024	4.33106e-11	Up in Path II
PLAC8	3.41875e-15	0.830924	0.89	0.786	6.32059e-11	Up in Path II
CALHM6	3.43028e-15	0.965741	0.801	0.659	6.3419e-11	Up in Path II
LGALS3BP	1.53229e-14	0.859244	0.624	0.286	2.83291e-10	Up in Path II
NDUFA13	1.09891e-13	0.517797	0.902	0.833	2.03166e-09	Up in Path II
HIST1H4C	4.9489e-13	0.837202	0.49	0.19	9.14952e-09	Up in Path II
UQCR10	2.07904e-12	0.53016	0.909	0.897	3.84373e-08	Up in Path II
SLFN5	7.41553e-12	0.719791	0.523	0.254	1.37098e-07	Up in Path II
EMP3	8.07786e-12	0.548177	0.984	0.984	1.49343e-07	Up in Path II
P2RY13	1.20671e-11	0.730643	0.613	0.389	2.23097e-07	Up in Path II
PPDPF	1.3267e-11	0.637987	0.776	0.675	2.4528e-07	Up in Path II
HLA-DRB5	3.26373e-11	0.749575	0.883	0.69	6.03399e-07	Up in Path II
COX6C	6.21304e-11	0.522312	0.894	0.865	1.14867e-06	Up in Path II
C1orf162	2.05809e-10	0.583432	0.948	0.944	3.805e-06	Up in Path II
GIMAP4	2.49165e-10	0.564088	0.886	0.841	4.60657e-06	Up in Path II
44986	2.78508e-10	0.604787	0.799	0.73	5.14906e-06	Up in Path II
DYNLL1	3.28846e-10	0.601981	0.852	0.833	6.0797e-06	Up in Path II
NFE2	3.63452e-10	0.634619	0.403	0.127	6.71949e-06	Up in Path II
GNLY	7.50554e-10	0.51813	0.352	0.087	1.38762e-05	Up in Path II
FCGR1A	1.14094e-09	0.565762	0.737	0.603	2.10938e-05	Up in Path II
PSMA2	1.61306e-09	0.506246	0.793	0.722	2.98223e-05	Up in Path II
IRF1	1.65365e-09	0.577532	0.812	0.659	3.05726e-05	Up in Path II
FCGR3A	5.23876e-09	1.58644	0.538	0.365	9.68542e-05	Up in Path II
MRPS18C	5.49001e-09	0.571923	0.653	0.54	0.000101499	Up in Path II
RPS27L	5.95025e-09	0.649893	0.772	0.714	0.000110008	Up in Path II
NDUFC2	6.43784e-09	0.506587	0.76	0.69	0.000119023	Up in Path II
KLF2	2.46882e-08	0.782627	0.843	0.802	0.000456435	Up in Path II
ZNF106	5.47002e-08	0.546588	0.692	0.54	0.0010113	Up in Path II
RGS18	1.59473e-07	0.552651	0.525	0.349	0.00294833	Up in Path II
NDUFA3	1.97592e-07	0.527952	0.755	0.675	0.00365308	Up in Path II
NQO2	3.80779e-07	0.518026	0.513	0.349	0.00703984	Up in Path II
LRRC25	6.47394e-07	0.503494	0.739	0.714	0.011969	Up in Path II
RARRES3	2.35295e-06	0.519006	0.68	0.603	0.0435014	Up in Path II
IFITM1	3.91811e-06	0.585154	0.651	0.508	0.0724381	Up in Path II
SMIM25	1.78221e-05	0.598223	0.575	0.508	0.329495	Up in Path II
CX3CR1	8.64939e-05	0.529675	0.388	0.262	1	Up in Path II
HES4	0.000353278	0.534197	0.216	0.095	1	Up in Path II
S100A8	0.00214243	0.945454	0.993	1	1	Up in Path II
CDKN1C	0.269101	0.790936	0.149	0.206	1	Up in Path II
CRIP1	0.602581	0.724971	0.637	0.667	1	Up in Path II

## Sheet: Table 8
Supplementary table 8. Characteristics of multiple myeloma patients in the internal validation cohort.
Sample name	Sex (F/M)	Age	Type	Induction groupa	Responseb	Induction cycles	ISS	R-ISS	iFISH
MM09	M	53	IgA Kappa	BCD	VGPR	2	1	1	t(11;14) (50%)
MM10	F	42	IgG κ	VRD	VGPR	3	1	2	t(14;16) (95%); 1q+ (80%, 3 copies); 13q- (96%)
MM11	M	57	IgG Lambda	VRD	VGPR	2	3	2	t(14;20) (93%); 1p- (98%); 1q+ (95%, 4 copies)
MM12	F	54	Kappa light chain	VRD	sCR	4	1	1	t(6;14) (96%); 1q+ (60%, 4 copies); 13q- (87%)
MM13	F	52	IgG Kappa	VRD	VGPR	2	2	2	t(4;14) (73%); 1q+ (44%, 3 copies); 13q- (87%)
MM14	M	68	Lambda light chain	VRD	MR	3	2	2	t(11;14) (69%)
MM15	M	70	Lambda light chain	VRD	sCR	2	2	2	t(14;16) (89%); 1q+ (77.5%, 3 copies); 13q- (86%)
MM16	M	55	Lambda light chain	VRD	PR	2	3	3	t(11;14) (87.5%); 1q+ (54%, 3 copies); 13q- (94%)
MM17	M	64	Kappa light chain	VRD	PR	2	3	2	t(11;14) (98%); 13q- (94%)
MM19	F	33	IgD Lambda	VRD	VGPR	2	2	2	t(6;14) (98%)
a: Induction group: BCD: bortezomib, cyclophosphamide and dexamethasone; VRD: bortezomib, lenalidomide and dexamethasone.
b: Response was assessed according to the IMWG consensus. MR, minimal response; PR, partial response; VGPR, very good partial response; CR, complete response; sCR, stringent complete response.
Abbreviation:MM, multiple myeloma; ISS, international staging system; R-ISS, revised international staging system; iFISH, interphase fluorescence in situ hybridization.

## Sheet: Table 9
Supplementary table 9. Upregulated genes in HD BM, MM BM Pre and MM BM Post monocytes compared with each other.
Gene symbol	p_val	avg_logFC	pct.1	pct.2	p_val_adj	group
IGKC	0	1.91131	0.791	0.032	0	Up in MM_pre vs. HD
IGLC2	0	1.24649	0.416	0.028	0	Up in MM_pre vs. HD
IGHG3	0	1.09306	0.438	0.004	0	Up in MM_pre vs. HD
IGHG1	0	1.08668	0.418	0.007	0	Up in MM_pre vs. HD
JCHAIN	0	0.935742	0.561	0.004	0	Up in MM_pre vs. HD
IGLC3	0	0.744826	0.318	0.018	0	Up in MM_pre vs. HD
IGHG4	0	0.686756	0.351	0.002	0	Up in MM_pre vs. HD
METRNL	0	0.64468	0.718	0.232	0	Up in MM_pre vs. HD
H1FX	0	0.578505	0.705	0.302	0	Up in MM_pre vs. HD
PIM3	0	0.557173	0.639	0.221	0	Up in MM_pre vs. HD
CEBPD	1.04556e-286	0.515566	0.895	0.58	3.0269e-282	Up in MM_pre vs. HD
IFI44L	6.63449e-275	0.513164	0.482	0.138	1.92068e-270	Up in MM_pre vs. HD
MBD2	0	0.510747	0.699	0.264	0	Up in MM_pre vs. HD
MT-ND4L	2.91958e-283	0.510013	0.717	0.309	8.45219e-279	Up in MM_pre vs. HD
JUND	0	0.502186	0.955	0.691	0	Up in MM_pre vs. HD
IGHA1	0	0.487427	0.321	0.013	0	Up in MM_pre vs. HD
GNAS	4.15464e-291	0.486628	0.84	0.483	1.20277e-286	Up in MM_pre vs. HD
LGALS3	1.33204e-282	0.474072	0.895	0.585	3.85625e-278	Up in MM_pre vs. HD
MAP3K8	2.5417e-236	0.472944	0.58	0.224	7.35823e-232	Up in MM_pre vs. HD
APOBEC3A	2.29992e-172	0.457722	0.615	0.295	6.65827e-168	Up in MM_pre vs. HD
ALDH2	1.71755e-207	0.445803	0.667	0.306	4.97231e-203	Up in MM_pre vs. HD
TAF10	2.35086e-246	0.445222	0.671	0.278	6.80574e-242	Up in MM_pre vs. HD
XAF1	4.3431e-232	0.43764	0.551	0.196	1.25733e-227	Up in MM_pre vs. HD
MZB1	0	0.437168	0.313	0.001	0	Up in MM_pre vs. HD
MARCKS	5.79219e-169	0.433878	0.801	0.548	1.67684e-164	Up in MM_pre vs. HD
SMAP2	5.39629e-212	0.432413	0.77	0.411	1.56223e-207	Up in MM_pre vs. HD
NLRP3	3.08298e-158	0.426076	0.526	0.241	8.92523e-154	Up in MM_pre vs. HD
GNAI2	0	0.421598	0.926	0.723	0	Up in MM_pre vs. HD
LCP1	0	0.415316	0.945	0.738	0	Up in MM_pre vs. HD
AKAP13	1.69178e-202	0.414564	0.717	0.352	4.8977e-198	Up in MM_pre vs. HD
BRI3	0	0.414403	0.961	0.777	0	Up in MM_pre vs. HD
MX1	8.63682e-194	0.411908	0.459	0.159	2.50036e-189	Up in MM_pre vs. HD
IRAK3	6.71796e-203	0.411137	0.619	0.258	1.94485e-198	Up in MM_pre vs. HD
ACSL1	2.04969e-177	0.407285	0.466	0.175	5.93384e-173	Up in MM_pre vs. HD
FLNA	5.62757e-210	0.403391	0.838	0.55	1.62918e-205	Up in MM_pre vs. HD
MT-ND5	0	0.403331	0.946	0.76	0	Up in MM_pre vs. HD
AC020656.1	7.76697e-155	0.402692	0.472	0.193	2.24854e-150	Up in MM_pre vs. HD
SAMSN1	4.12713e-149	0.402098	0.647	0.343	1.1948e-144	Up in MM_pre vs. HD
IL10RA	1.59082e-181	0.399394	0.751	0.405	4.60541e-177	Up in MM_pre vs. HD
IFITM1	1.88132e-162	0.393455	0.337	0.106	5.44641e-158	Up in MM_pre vs. HD
CTDNEP1	1.89421e-211	0.392221	0.606	0.242	5.48375e-207	Up in MM_pre vs. HD
CD300E	7.05247e-162	0.391056	0.69	0.36	2.04169e-157	Up in MM_pre vs. HD
RAB11FIP1	3.48409e-181	0.388889	0.588	0.251	1.00864e-176	Up in MM_pre vs. HD
DMXL2	9.00079e-170	0.385627	0.621	0.283	2.60573e-165	Up in MM_pre vs. HD
SRRM2	5.74749e-175	0.38448	0.737	0.396	1.6639e-170	Up in MM_pre vs. HD
AHNAK	3.94605e-157	0.383563	0.807	0.531	1.14238e-152	Up in MM_pre vs. HD
AES	1.84314e-212	0.381636	0.561	0.205	5.33588e-208	Up in MM_pre vs. HD
PTAFR	1.70933e-191	0.379467	0.484	0.172	4.94852e-187	Up in MM_pre vs. HD
LMO2	2.67604e-174	0.37872	0.612	0.284	7.74714e-170	Up in MM_pre vs. HD
BOD1L1	1.38874e-220	0.377984	0.514	0.168	4.02041e-216	Up in MM_pre vs. HD
RRAS	1.32761e-183	0.377932	0.454	0.165	3.84344e-179	Up in MM_pre vs. HD
PTPRC	0	0.377219	0.948	0.77	0	Up in MM_pre vs. HD
ZEB2	3.26956e-209	0.3765	0.899	0.672	9.46539e-205	Up in MM_pre vs. HD
C8orf59	3.18669e-189	0.37643	0.659	0.286	9.22548e-185	Up in MM_pre vs. HD
REL	6.58741e-145	0.374911	0.685	0.381	1.90706e-140	Up in MM_pre vs. HD
LAP3	5.21155e-164	0.371987	0.582	0.261	1.50874e-159	Up in MM_pre vs. HD
SPTLC2	2.20105e-223	0.368768	0.484	0.151	6.37203e-219	Up in MM_pre vs. HD
KLF10	9.00811e-145	0.366847	0.61	0.307	2.60785e-140	Up in MM_pre vs. HD
TGFB1	3.50773e-159	0.364468	0.729	0.395	1.01549e-154	Up in MM_pre vs. HD
RNF213	1.45395e-145	0.363672	0.753	0.439	4.20918e-141	Up in MM_pre vs. HD
C3AR1	1.52623e-202	0.360112	0.424	0.13	4.41843e-198	Up in MM_pre vs. HD
MAP2K2	1.50107e-201	0.359812	0.567	0.213	4.34559e-197	Up in MM_pre vs. HD
OTUD1	1.79653e-167	0.357819	0.479	0.183	5.20094e-163	Up in MM_pre vs. HD
CDKN2D	2.17608e-148	0.356151	0.677	0.349	6.29974e-144	Up in MM_pre vs. HD
CDV3	6.94786e-152	0.355513	0.667	0.344	2.01141e-147	Up in MM_pre vs. HD
SLC2A3	1.06186e-107	0.353992	0.536	0.29	3.07409e-103	Up in MM_pre vs. HD
SQSTM1	1.58014e-154	0.353595	0.651	0.315	4.57452e-150	Up in MM_pre vs. HD
MSN	3.21174e-178	0.352822	0.877	0.622	9.298e-174	Up in MM_pre vs. HD
HEBP2	4.34694e-152	0.352171	0.608	0.281	1.25844e-147	Up in MM_pre vs. HD
TPM4	1.71436e-166	0.350628	0.533	0.217	4.96306e-162	Up in MM_pre vs. HD
PLXDC2	1.65385e-179	0.350326	0.532	0.205	4.7879e-175	Up in MM_pre vs. HD
EIF2AK2	3.35922e-206	0.348293	0.414	0.121	9.72494e-202	Up in MM_pre vs. HD
TLN1	2.59661e-138	0.34601	0.736	0.43	7.5172e-134	Up in MM_pre vs. HD
ETS2	6.54256e-132	0.34577	0.535	0.256	1.89407e-127	Up in MM_pre vs. HD
GRK2	1.6636e-151	0.345764	0.674	0.337	4.81612e-147	Up in MM_pre vs. HD
CAST	1.82597e-141	0.345344	0.815	0.539	5.28617e-137	Up in MM_pre vs. HD
CD81	1.43891e-247	0.34495	0.364	0.077	4.16564e-243	Up in MM_pre vs. HD
CALM1	1.4586e-175	0.344373	0.889	0.66	4.22266e-171	Up in MM_pre vs. HD
EFHD2	4.69782e-158	0.344254	0.862	0.587	1.36002e-153	Up in MM_pre vs. HD
LIMS1	9.17184e-150	0.342167	0.61	0.288	2.65525e-145	Up in MM_pre vs. HD
BACH1	1.4037e-151	0.338041	0.544	0.233	4.0637e-147	Up in MM_pre vs. HD
ATP2B1-AS1	1.36273e-125	0.337441	0.859	0.648	3.9451e-121	Up in MM_pre vs. HD
GRB2	3.1178e-136	0.336021	0.79	0.488	9.02604e-132	Up in MM_pre vs. HD
NAMPT	2.3734e-153	0.33531	0.934	0.75	6.87099e-149	Up in MM_pre vs. HD
SLC43A2	1.60943e-139	0.334967	0.602	0.293	4.65931e-135	Up in MM_pre vs. HD
DIAPH1	1.19729e-184	0.334101	0.504	0.183	3.46616e-180	Up in MM_pre vs. HD
MYO1G	1.49082e-128	0.333193	0.718	0.397	4.31591e-124	Up in MM_pre vs. HD
IQGAP2	4.20921e-151	0.331507	0.525	0.225	1.21857e-146	Up in MM_pre vs. HD
ACAP2	1.09578e-133	0.331131	0.653	0.332	3.17228e-129	Up in MM_pre vs. HD
XRCC5	5.85551e-142	0.330757	0.692	0.354	1.69517e-137	Up in MM_pre vs. HD
USP15	2.76324e-137	0.330237	0.647	0.321	7.99958e-133	Up in MM_pre vs. HD
VPS13C	5.31239e-154	0.329921	0.529	0.223	1.53794e-149	Up in MM_pre vs. HD
GLUL	7.40114e-114	0.328975	0.726	0.437	2.14263e-109	Up in MM_pre vs. HD
TMEM176B	3.78308e-105	0.328455	0.726	0.404	1.0952e-100	Up in MM_pre vs. HD
JAK1	1.82003e-137	0.32812	0.66	0.334	5.269e-133	Up in MM_pre vs. HD
MYADM	1.10197e-109	0.327765	0.667	0.398	3.1902e-105	Up in MM_pre vs. HD
CD55	1.19395e-117	0.327248	0.725	0.437	3.45649e-113	Up in MM_pre vs. HD
AHR	4.27345e-131	0.32694	0.42	0.172	1.23716e-126	Up in MM_pre vs. HD
TIMP2	6.67291e-141	0.325981	0.665	0.323	1.93181e-136	Up in MM_pre vs. HD
EMILIN2	6.28863e-170	0.325787	0.5	0.185	1.82056e-165	Up in MM_pre vs. HD
ATP2B1	1.27398e-102	0.325342	0.675	0.428	3.68816e-98	Up in MM_pre vs. HD
RASGEF1B	4.07299e-143	0.324237	0.421	0.162	1.17913e-138	Up in MM_pre vs. HD
CFLAR	1.28391e-121	0.324056	0.673	0.371	3.71693e-117	Up in MM_pre vs. HD
CPVL	5.05062e-114	0.323284	0.779	0.515	1.46215e-109	Up in MM_pre vs. HD
MYH9	3.08936e-125	0.32279	0.709	0.393	8.94368e-121	Up in MM_pre vs. HD
PLSCR1	7.71382e-121	0.322095	0.659	0.351	2.23315e-116	Up in MM_pre vs. HD
MBNL1	1.24031e-118	0.321204	0.775	0.493	3.59069e-114	Up in MM_pre vs. HD
EPSTI1	7.26755e-138	0.319473	0.5	0.217	2.10395e-133	Up in MM_pre vs. HD
MAFB	5.10601e-86	0.318167	0.753	0.548	1.47819e-81	Up in MM_pre vs. HD
PLBD1	1.81049e-101	0.318166	0.602	0.334	5.24138e-97	Up in MM_pre vs. HD
BCLAF1	1.85898e-132	0.316707	0.58	0.278	5.38176e-128	Up in MM_pre vs. HD
TRIM8	1.18188e-145	0.316653	0.548	0.241	3.42155e-141	Up in MM_pre vs. HD
FYN	2.14018e-158	0.316009	0.5	0.194	6.19582e-154	Up in MM_pre vs. HD
UBE2M	1.11439e-211	0.315903	0.42	0.116	3.22616e-207	Up in MM_pre vs. HD
ADAR	6.38366e-130	0.315649	0.616	0.305	1.84807e-125	Up in MM_pre vs. HD
CCR1	7.24913e-125	0.314981	0.524	0.24	2.09862e-120	Up in MM_pre vs. HD
TMEM176A	1.69012e-127	0.313903	0.525	0.239	4.89289e-123	Up in MM_pre vs. HD
SF1	3.08066e-121	0.31272	0.684	0.37	8.91851e-117	Up in MM_pre vs. HD
IL17RA	7.83906e-133	0.312234	0.572	0.264	2.26941e-128	Up in MM_pre vs. HD
RNF144B	2.34786e-129	0.312134	0.445	0.186	6.79704e-125	Up in MM_pre vs. HD
QKI	6.6438e-114	0.311978	0.671	0.374	1.92338e-109	Up in MM_pre vs. HD
IFNGR2	2.24084e-115	0.31174	0.753	0.463	6.48724e-111	Up in MM_pre vs. HD
TCIRG1	2.18755e-124	0.311509	0.668	0.356	6.33296e-120	Up in MM_pre vs. HD
BCL2A1	7.70684e-94	0.311307	0.781	0.57	2.23113e-89	Up in MM_pre vs. HD
SERPINB1	1.48806e-118	0.310929	0.857	0.621	4.30792e-114	Up in MM_pre vs. HD
IFI16	2.02984e-119	0.30879	0.636	0.335	5.87639e-115	Up in MM_pre vs. HD
SETX	3.95486e-163	0.307079	0.468	0.169	1.14493e-158	Up in MM_pre vs. HD
CCDC88A	1.1088e-124	0.305768	0.55	0.259	3.20998e-120	Up in MM_pre vs. HD
ZNF207	6.20938e-126	0.30564	0.625	0.309	1.79762e-121	Up in MM_pre vs. HD
ROCK1	1.2723e-126	0.304828	0.581	0.28	3.6833e-122	Up in MM_pre vs. HD
DOCK8	1.6587e-115	0.304627	0.673	0.366	4.80195e-111	Up in MM_pre vs. HD
SOCS3	2.10675e-111	0.304177	0.434	0.195	6.09904e-107	Up in MM_pre vs. HD
ZBTB7A	3.18627e-112	0.303683	0.613	0.324	9.22425e-108	Up in MM_pre vs. HD
PJA2	1.35608e-147	0.303277	0.528	0.218	3.92585e-143	Up in MM_pre vs. HD
GAS7	9.46704e-124	0.30002	0.49	0.217	2.74071e-119	Up in MM_pre vs. HD
OAS2	1.3203e-165	0.299992	0.392	0.125	3.82226e-161	Up in MM_pre vs. HD
FERMT3	2.98863e-120	0.29958	0.636	0.326	8.6521e-116	Up in MM_pre vs. HD
COL4A3BP	1.49309e-153	0.299423	0.466	0.175	4.3225e-149	Up in MM_pre vs. HD
EHBP1L1	5.14637e-122	0.296274	0.595	0.286	1.48987e-117	Up in MM_pre vs. HD
PKN1	1.23245e-116	0.295036	0.566	0.281	3.56794e-112	Up in MM_pre vs. HD
MAP4K4	3.34022e-142	0.294952	0.438	0.165	9.66993e-138	Up in MM_pre vs. HD
GPCPD1	1.87073e-117	0.294658	0.569	0.275	5.41575e-113	Up in MM_pre vs. HD
ABHD17A	4.47572e-193	0.294504	0.41	0.119	1.29572e-188	Up in MM_pre vs. HD
GNB1	6.11704e-114	0.293951	0.644	0.337	1.77088e-109	Up in MM_pre vs. HD
NCF1	1.63089e-78	0.293816	0.723	0.515	4.72142e-74	Up in MM_pre vs. HD
RHOQ	1.36926e-145	0.293199	0.464	0.18	3.96402e-141	Up in MM_pre vs. HD
EHD1	2.35541e-105	0.292915	0.435	0.202	6.81891e-101	Up in MM_pre vs. HD
TNF	4.71646e-86	0.292507	0.424	0.214	1.36541e-81	Up in MM_pre vs. HD
CD63	7.43376e-87	0.292273	0.756	0.509	2.15207e-82	Up in MM_pre vs. HD
VIM	0	0.291037	0.997	0.967	0	Up in MM_pre vs. HD
SMCHD1	6.5749e-113	0.290502	0.579	0.285	1.90343e-108	Up in MM_pre vs. HD
PYGL	1.24422e-154	0.290198	0.431	0.151	3.60201e-150	Up in MM_pre vs. HD
ANXA5	7.21882e-136	0.290072	0.893	0.689	2.08985e-131	Up in MM_pre vs. HD
COPA	3.0259e-141	0.289945	0.477	0.189	8.75999e-137	Up in MM_pre vs. HD
USF2	6.66532e-166	0.289739	0.437	0.149	1.92961e-161	Up in MM_pre vs. HD
PIM1	1.04416e-169	0.288618	0.291	0.071	3.02285e-165	Up in MM_pre vs. HD
TLR4	6.67733e-123	0.287639	0.54	0.244	1.93309e-118	Up in MM_pre vs. HD
OAS1	6.33664e-99	0.287204	0.546	0.288	1.83446e-94	Up in MM_pre vs. HD
NCF2	9.09284e-112	0.287014	0.864	0.626	2.63238e-107	Up in MM_pre vs. HD
SLC11A1	6.12024e-93	0.286935	0.787	0.513	1.77181e-88	Up in MM_pre vs. HD
SAMHD1	4.10968e-108	0.286705	0.87	0.633	1.18975e-103	Up in MM_pre vs. HD
OSBPL8	4.01556e-107	0.286576	0.588	0.304	1.16251e-102	Up in MM_pre vs. HD
MAP3K2	1.16906e-130	0.286127	0.488	0.203	3.38444e-126	Up in MM_pre vs. HD
CD44	3.83299e-137	0.285315	0.934	0.772	1.10965e-132	Up in MM_pre vs. HD
XIST	4.04356e-74	0.285038	0.432	0.236	1.17061e-69	Up in MM_pre vs. HD
SF3B1	3.79231e-103	0.285028	0.665	0.365	1.09787e-98	Up in MM_pre vs. HD
PAK2	4.70812e-99	0.284996	0.689	0.396	1.363e-94	Up in MM_pre vs. HD
C5AR1	2.7292e-84	0.284923	0.75	0.506	7.90105e-80	Up in MM_pre vs. HD
HNRNPD	1.89291e-100	0.283481	0.679	0.385	5.47999e-96	Up in MM_pre vs. HD
TNFRSF1B	9.70967e-95	0.283114	0.83	0.598	2.81095e-90	Up in MM_pre vs. HD
SLC25A37	3.96682e-105	0.281822	0.488	0.232	1.1484e-100	Up in MM_pre vs. HD
BIN2	2.58184e-99	0.281121	0.629	0.344	7.47441e-95	Up in MM_pre vs. HD
SLC15A3	3.09858e-153	0.280702	0.436	0.155	8.97038e-149	Up in MM_pre vs. HD
GNG5	5.34946e-129	0.279708	0.922	0.718	1.54867e-124	Up in MM_pre vs. HD
SNX2	2.09623e-102	0.279017	0.636	0.343	6.06858e-98	Up in MM_pre vs. HD
EIF5	2.73209e-98	0.277633	0.657	0.364	7.90941e-94	Up in MM_pre vs. HD
MACF1	7.80874e-169	0.277622	0.377	0.113	2.26063e-164	Up in MM_pre vs. HD
SYK	2.81143e-108	0.27682	0.538	0.26	8.1391e-104	Up in MM_pre vs. HD
ARRDC3	5.68305e-158	0.276784	0.335	0.097	1.64524e-153	Up in MM_pre vs. HD
HSP90B1	1.25693e-88	0.276416	0.657	0.389	3.63882e-84	Up in MM_pre vs. HD
PRRC2C	4.19514e-94	0.275983	0.647	0.369	1.21449e-89	Up in MM_pre vs. HD
NDUFC2	1.89146e-98	0.275839	0.67	0.371	5.47577e-94	Up in MM_pre vs. HD
SRSF9	1.16475e-92	0.275748	0.763	0.484	3.37195e-88	Up in MM_pre vs. HD
IER2	6.62e-117	0.275406	0.93	0.799	1.91649e-112	Up in MM_pre vs. HD
SPAG9	3.37502e-155	0.274659	0.333	0.098	9.77069e-151	Up in MM_pre vs. HD
PARP14	9.73179e-121	0.274372	0.42	0.171	2.81735e-116	Up in MM_pre vs. HD
HNRNPU	4.85766e-89	0.273992	0.793	0.54	1.40629e-84	Up in MM_pre vs. HD
FGL2	4.34035e-133	0.27326	0.922	0.76	1.25653e-128	Up in MM_pre vs. HD
SRSF7	3.9918e-94	0.27297	0.653	0.374	1.15563e-89	Up in MM_pre vs. HD
NFKB1	2.87805e-109	0.272321	0.405	0.171	8.33197e-105	Up in MM_pre vs. HD
GOLGB1	8.34182e-186	0.271943	0.313	0.074	2.41496e-181	Up in MM_pre vs. HD
DYNC1H1	2.15643e-130	0.271511	0.459	0.186	6.24286e-126	Up in MM_pre vs. HD
PTTG1IP	5.55483e-132	0.271404	0.457	0.183	1.60812e-127	Up in MM_pre vs. HD
CLTC	4.5192e-119	0.270779	0.5	0.219	1.30831e-114	Up in MM_pre vs. HD
AGFG1	1.5427e-136	0.27074	0.414	0.151	4.46611e-132	Up in MM_pre vs. HD
45176	1.26792e-94	0.270687	0.639	0.355	3.67063e-90	Up in MM_pre vs. HD
HSPA1A	1.97708e-117	0.269705	0.459	0.197	5.72364e-113	Up in MM_pre vs. HD
ARL4C	2.42679e-151	0.268919	0.292	0.079	7.02554e-147	Up in MM_pre vs. HD
ICAM1	1.09838e-77	0.268428	0.386	0.196	3.17981e-73	Up in MM_pre vs. HD
LRRFIP1	7.29836e-112	0.268378	0.918	0.719	2.11288e-107	Up in MM_pre vs. HD
MT-ND3	0	0.268125	0.994	0.99	0	Up in MM_pre vs. HD
PDE4B	4.3771e-73	0.26807	0.418	0.224	1.26717e-68	Up in MM_pre vs. HD
SLC2A6	1.94036e-93	0.267457	0.504	0.255	5.61734e-89	Up in MM_pre vs. HD
ALYREF	2.51631e-170	0.266898	0.369	0.107	7.28471e-166	Up in MM_pre vs. HD
NIPBL	1.51118e-138	0.266774	0.409	0.148	4.37486e-134	Up in MM_pre vs. HD
ISG15	6.44934e-61	0.266706	0.635	0.438	1.86708e-56	Up in MM_pre vs. HD
AQP9	3.04729e-96	0.266147	0.379	0.164	8.8219e-92	Up in MM_pre vs. HD
GBP1	2.09491e-94	0.266146	0.391	0.178	6.06476e-90	Up in MM_pre vs. HD
PTEN	2.31435e-101	0.266046	0.573	0.288	6.70004e-97	Up in MM_pre vs. HD
DOCK2	5.33714e-98	0.265848	0.591	0.311	1.5451e-93	Up in MM_pre vs. HD
RNF130	1.25009e-90	0.265208	0.846	0.618	3.61901e-86	Up in MM_pre vs. HD
CTSH	9.10344e-86	0.263912	0.719	0.44	2.63544e-81	Up in MM_pre vs. HD
IFIT3	3.52255e-117	0.263738	0.321	0.114	1.01978e-112	Up in MM_pre vs. HD
NDUFA12	6.36346e-95	0.26266	0.598	0.325	1.84222e-90	Up in MM_pre vs. HD
MYCBP2	4.616e-98	0.262541	0.548	0.278	1.33633e-93	Up in MM_pre vs. HD
CYTH1	5.41992e-118	0.262488	0.496	0.216	1.56907e-113	Up in MM_pre vs. HD
RIOK3	8.97147e-112	0.262228	0.49	0.219	2.59724e-107	Up in MM_pre vs. HD
DDX17	7.198e-81	0.262226	0.738	0.46	2.08382e-76	Up in MM_pre vs. HD
PARP9	2.73199e-143	0.262127	0.365	0.121	7.90912e-139	Up in MM_pre vs. HD
PTBP3	3.7457e-100	0.262021	0.545	0.268	1.08438e-95	Up in MM_pre vs. HD
TPM3	4.78879e-115	0.261813	0.913	0.735	1.38636e-110	Up in MM_pre vs. HD
SIRPA	4.83769e-126	0.261694	0.389	0.145	1.40051e-121	Up in MM_pre vs. HD
IFIT1	4.48303e-174	0.26126	0.225	0.039	1.29784e-169	Up in MM_pre vs. HD
HDGF	1.14845e-122	0.261224	0.454	0.187	3.32475e-118	Up in MM_pre vs. HD
MXD4	1.1009e-157	0.261173	0.38	0.12	3.1871e-153	Up in MM_pre vs. HD
PTPRJ	4.56836e-146	0.261135	0.391	0.132	1.32254e-141	Up in MM_pre vs. HD
BTG2	1.1495e-78	0.260748	0.645	0.397	3.32781e-74	Up in MM_pre vs. HD
RAB32	4.95955e-86	0.260603	0.679	0.393	1.43579e-81	Up in MM_pre vs. HD
CDKN1C	6.02207e-15	0.259792	0.267	0.219	1.74339e-10	Up in MM_pre vs. HD
IRF2BP2	1.26077e-76	0.25979	0.564	0.326	3.64992e-72	Up in MM_pre vs. HD
ANXA1	2.1351e-107	0.258977	0.896	0.756	6.18112e-103	Up in MM_pre vs. HD
JDP2	4.39657e-147	0.258376	0.364	0.116	1.27281e-142	Up in MM_pre vs. HD
TPR	1.46471e-120	0.258132	0.452	0.188	4.24035e-116	Up in MM_pre vs. HD
IGSF6	1.72259e-76	0.257752	0.697	0.444	4.98691e-72	Up in MM_pre vs. HD
NFKBID	3.45802e-110	0.25674	0.369	0.148	1.0011e-105	Up in MM_pre vs. HD
ADA2	3.82088e-76	0.25664	0.71	0.462	1.10615e-71	Up in MM_pre vs. HD
USP3	1.1464e-99	0.256325	0.547	0.271	3.31882e-95	Up in MM_pre vs. HD
STAT3	8.98481e-103	0.255348	0.495	0.232	2.6011e-98	Up in MM_pre vs. HD
AOAH	2.77316e-97	0.255255	0.533	0.268	8.02831e-93	Up in MM_pre vs. HD
IFI44	2.05124e-122	0.255126	0.377	0.141	5.93835e-118	Up in MM_pre vs. HD
APLP2	6.25415e-93	0.254766	0.894	0.708	1.81058e-88	Up in MM_pre vs. HD
DBI	7.20462e-80	0.254718	0.826	0.584	2.08574e-75	Up in MM_pre vs. HD
SLCO3A1	6.75021e-118	0.254484	0.457	0.191	1.95419e-113	Up in MM_pre vs. HD
UBE2R2	2.87927e-81	0.254373	0.681	0.401	8.33548e-77	Up in MM_pre vs. HD
DICER1	2.60226e-107	0.254217	0.477	0.213	7.53355e-103	Up in MM_pre vs. HD
LAIR1	6.26668e-141	0.253963	0.387	0.133	1.8142e-136	Up in MM_pre vs. HD
TET2	2.15719e-113	0.253884	0.442	0.184	6.24506e-109	Up in MM_pre vs. HD
PFKFB3	1.41198e-95	0.25368	0.381	0.166	4.08768e-91	Up in MM_pre vs. HD
MRPS18C	6.09e-128	0.25352	0.443	0.174	1.76305e-123	Up in MM_pre vs. HD
FPR1	2.30179e-71	0.253448	0.779	0.557	6.66368e-67	Up in MM_pre vs. HD
VMP1	5.09728e-73	0.253095	0.735	0.482	1.47566e-68	Up in MM_pre vs. HD
DDX3X	3.81635e-75	0.252579	0.787	0.538	1.10483e-70	Up in MM_pre vs. HD
PELI1	9.01333e-114	0.252294	0.353	0.132	2.60936e-109	Up in MM_pre vs. HD
ANKRD12	6.56964e-97	0.252096	0.492	0.238	1.90191e-92	Up in MM_pre vs. HD
RHOU	1.36321e-170	0.251778	0.265	0.056	3.94649e-166	Up in MM_pre vs. HD
PLAUR	2.01113e-56	0.251709	0.746	0.557	5.82222e-52	Up in MM_pre vs. HD
VASP	8.29097e-73	0.250527	0.816	0.574	2.40024e-68	Up in MM_pre vs. HD
IGKC	0	0.933707	0.7	0.032	0	Up in MM_post vs. HD
IGLC2	0	0.894367	0.381	0.028	0	Up in MM_post vs. HD
AC020656.1	0	0.798305	0.674	0.193	0	Up in MM_post vs. HD
NLRP3	0	0.731041	0.721	0.241	0	Up in MM_post vs. HD
CCL4L2	7.17656e-192	0.694881	0.504	0.249	2.07761e-187	Up in MM_post vs. HD
CCL4	4.32446e-181	0.667552	0.6	0.384	1.25193e-176	Up in MM_post vs. HD
HBA1	0	0.657987	0.806	0.36	0	Up in MM_post vs. HD
HBA2	0	0.654499	0.868	0.448	0	Up in MM_post vs. HD
PIM3	0	0.625869	0.654	0.221	0	Up in MM_post vs. HD
ACSL1	0	0.612671	0.635	0.175	0	Up in MM_post vs. HD
PDE4B	0	0.609824	0.657	0.224	0	Up in MM_post vs. HD
HBB	0	0.601451	0.952	0.566	0	Up in MM_post vs. HD
TNFAIP3	0	0.569344	0.819	0.502	0	Up in MM_post vs. HD
SLC2A3	0	0.559879	0.686	0.29	0	Up in MM_post vs. HD
ICAM1	0	0.556475	0.587	0.196	0	Up in MM_post vs. HD
SAMSN1	0	0.55432	0.75	0.343	0	Up in MM_post vs. HD
METRNL	0	0.539741	0.653	0.232	0	Up in MM_post vs. HD
MT-ND4L	0	0.534789	0.742	0.309	0	Up in MM_post vs. HD
IL1B	4.11316e-214	0.532352	0.757	0.595	1.19076e-209	Up in MM_post vs. HD
IRAK3	0	0.527665	0.705	0.258	0	Up in MM_post vs. HD
C15orf48	1.58097e-302	0.527261	0.318	0.056	4.5769e-298	Up in MM_post vs. HD
MARCKS	0	0.51342	0.816	0.548	0	Up in MM_post vs. HD
MAP3K8	0	0.510219	0.597	0.224	0	Up in MM_post vs. HD
CEBPD	0	0.506611	0.866	0.58	0	Up in MM_post vs. HD
H1FX	7.20223e-288	0.506001	0.656	0.302	2.08505e-283	Up in MM_post vs. HD
PLAUR	1.84441e-302	0.505088	0.834	0.557	5.33957e-298	Up in MM_post vs. HD
PTAFR	0	0.503028	0.597	0.172	0	Up in MM_post vs. HD
SOD2	0	0.502953	0.922	0.739	0	Up in MM_post vs. HD
PTGS2	4.62771e-217	0.495926	0.561	0.255	1.33972e-212	Up in MM_post vs. HD
JUND	0	0.494321	0.944	0.691	0	Up in MM_post vs. HD
PLBD1	5.1349e-264	0.479348	0.686	0.334	1.48655e-259	Up in MM_post vs. HD
SOCS3	0	0.47906	0.572	0.195	0	Up in MM_post vs. HD
ALDH2	0	0.478845	0.707	0.306	0	Up in MM_post vs. HD
NCF1	7.15403e-280	0.470235	0.838	0.515	2.07109e-275	Up in MM_post vs. HD
G0S2	1.02438e-192	0.469985	0.789	0.556	2.96558e-188	Up in MM_post vs. HD
CFLAR	2.64259e-300	0.4655	0.754	0.371	7.65029e-296	Up in MM_post vs. HD
ETS2	3.10881e-299	0.464377	0.637	0.256	9e-295	Up in MM_post vs. HD
GNAS	0	0.462772	0.818	0.483	0	Up in MM_post vs. HD
PFKFB3	3.0031e-291	0.450745	0.509	0.166	8.69398e-287	Up in MM_post vs. HD
AKAP13	1.40063e-292	0.448232	0.734	0.352	4.05484e-288	Up in MM_post vs. HD
RASGEF1B	1.03473e-294	0.440983	0.507	0.162	2.99555e-290	Up in MM_post vs. HD
RFLNB	1.29486e-294	0.439558	0.494	0.148	3.74863e-290	Up in MM_post vs. HD
BCL2A1	1.98316e-226	0.43693	0.791	0.57	5.74125e-222	Up in MM_post vs. HD
EHD1	2.54167e-271	0.431747	0.551	0.202	7.35814e-267	Up in MM_post vs. HD
EREG	3.06982e-145	0.426449	0.493	0.248	8.88714e-141	Up in MM_post vs. HD
RNF144B	5.04979e-273	0.425844	0.527	0.186	1.46191e-268	Up in MM_post vs. HD
DMXL2	5.61728e-263	0.424823	0.663	0.283	1.6262e-258	Up in MM_post vs. HD
CA1	0	0.423178	0.386	0.047	0	Up in MM_post vs. HD
IRF2BP2	1.34877e-246	0.422233	0.701	0.326	3.90468e-242	Up in MM_post vs. HD
IL17RA	5.83825e-277	0.421087	0.649	0.264	1.69017e-272	Up in MM_post vs. HD
CXCL2	2.53254e-120	0.420671	0.468	0.256	7.3317e-116	Up in MM_post vs. HD
RAB11FIP1	2.41422e-262	0.41605	0.616	0.251	6.98918e-258	Up in MM_post vs. HD
DEFA3	0	0.413692	0.219	0.002	0	Up in MM_post vs. HD
TNF	1.64349e-179	0.411383	0.48	0.214	4.75792e-175	Up in MM_post vs. HD
TAF10	9.1916e-261	0.409493	0.643	0.278	2.66097e-256	Up in MM_post vs. HD
IRS2	1.31188e-230	0.405586	0.607	0.258	3.7979e-226	Up in MM_post vs. HD
GNAI2	0	0.401943	0.921	0.723	0	Up in MM_post vs. HD
CXCL3	2.49268e-159	0.400738	0.244	0.064	7.2163e-155	Up in MM_post vs. HD
MYADM	1.45529e-206	0.397051	0.711	0.398	4.21307e-202	Up in MM_post vs. HD
MEGF9	1.48517e-232	0.39522	0.635	0.273	4.29956e-228	Up in MM_post vs. HD
AGFG1	8.1376e-306	0.395181	0.518	0.151	2.35583e-301	Up in MM_post vs. HD
PLXDC2	3.84415e-280	0.394636	0.577	0.205	1.11288e-275	Up in MM_post vs. HD
FLNA	5.05118e-253	0.394633	0.824	0.55	1.46232e-248	Up in MM_post vs. HD
HEBP2	8.29243e-244	0.390321	0.653	0.281	2.40066e-239	Up in MM_post vs. HD
BOD1L1	6.58292e-292	0.389288	0.535	0.168	1.90576e-287	Up in MM_post vs. HD
TGFB1	5.6654e-227	0.386715	0.738	0.395	1.64013e-222	Up in MM_post vs. HD
HBD	0	0.38615	0.393	0.081	0	Up in MM_post vs. HD
MT-ND5	0	0.385825	0.927	0.76	0	Up in MM_post vs. HD
ATP2B1-AS1	2.33487e-229	0.384531	0.852	0.648	6.75945e-225	Up in MM_post vs. HD
TPM4	5.49437e-247	0.384102	0.568	0.217	1.59062e-242	Up in MM_post vs. HD
CD55	6.937e-205	0.383434	0.768	0.437	2.00826e-200	Up in MM_post vs. HD
SMAP2	1.47862e-206	0.382374	0.729	0.411	4.28061e-202	Up in MM_post vs. HD
RIPK2	2.44232e-217	0.381956	0.546	0.23	7.07051e-213	Up in MM_post vs. HD
LCP1	0	0.380639	0.922	0.738	0	Up in MM_post vs. HD
CD36	3.29734e-181	0.380568	0.713	0.407	9.54579e-177	Up in MM_post vs. HD
PELI1	1.03334e-248	0.379947	0.436	0.132	2.99153e-244	Up in MM_post vs. HD
AHR	9.78644e-245	0.3787	0.5	0.172	2.83317e-240	Up in MM_post vs. HD
PTGER4	1.39408e-233	0.378426	0.421	0.133	4.03587e-229	Up in MM_post vs. HD
REL	1.50503e-197	0.378155	0.701	0.381	4.35705e-193	Up in MM_post vs. HD
AHSP	0	0.377258	0.348	0.038	0	Up in MM_post vs. HD
SRRM2	4.3918e-213	0.375084	0.738	0.396	1.27143e-208	Up in MM_post vs. HD
CCDC88A	9.10433e-222	0.374261	0.599	0.259	2.6357e-217	Up in MM_post vs. HD
MBD2	4.1026e-230	0.373113	0.621	0.264	1.1877e-225	Up in MM_post vs. HD
CCL3L1	1.4914e-73	0.372483	0.63	0.467	4.31759e-69	Up in MM_post vs. HD
FOLR3	4.50275e-220	0.37241	0.34	0.092	1.30355e-215	Up in MM_post vs. HD
TLN1	6.30685e-204	0.369645	0.761	0.43	1.82583e-199	Up in MM_post vs. HD
PADI4	6.17998e-225	0.369096	0.387	0.114	1.7891e-220	Up in MM_post vs. HD
NAMPT	2.28396e-254	0.367675	0.922	0.75	6.61207e-250	Up in MM_post vs. HD
KDM6B	5.60411e-209	0.367172	0.571	0.244	1.62239e-204	Up in MM_post vs. HD
CD83	2.29328e-138	0.367127	0.652	0.452	6.63905e-134	Up in MM_post vs. HD
CAST	2.37394e-214	0.366976	0.824	0.539	6.87255e-210	Up in MM_post vs. HD
USP15	5.45649e-206	0.366893	0.66	0.321	1.57965e-201	Up in MM_post vs. HD
RNF19B	2.29946e-224	0.365263	0.471	0.165	6.65692e-220	Up in MM_post vs. HD
SLC25A37	1.79101e-214	0.36336	0.569	0.232	5.18498e-210	Up in MM_post vs. HD
AZIN1	6.09399e-230	0.360936	0.554	0.216	1.76421e-225	Up in MM_post vs. HD
NFKB2	2.35681e-258	0.360447	0.466	0.144	6.82296e-254	Up in MM_post vs. HD
BASP1	3.98464e-183	0.359975	0.545	0.237	1.15355e-178	Up in MM_post vs. HD
IL1RN	5.14917e-164	0.359478	0.45	0.187	1.49069e-159	Up in MM_post vs. HD
BRI3	0	0.358784	0.934	0.777	0	Up in MM_post vs. HD
NFKBID	5.35461e-246	0.358329	0.462	0.148	1.55016e-241	Up in MM_post vs. HD
C8orf59	3.95164e-220	0.358184	0.652	0.286	1.144e-215	Up in MM_post vs. HD
PYGL	3.50828e-272	0.357743	0.497	0.151	1.01565e-267	Up in MM_post vs. HD
SERPINB1	3.16681e-214	0.357379	0.857	0.621	9.16792e-210	Up in MM_post vs. HD
SYK	2.07537e-218	0.356918	0.613	0.26	6.00819e-214	Up in MM_post vs. HD
LAP3	1.69036e-182	0.356244	0.559	0.261	4.89358e-178	Up in MM_post vs. HD
CCL20	2.07131e-121	0.356159	0.191	0.05	5.99644e-117	Up in MM_post vs. HD
IQGAP2	1.59044e-222	0.355516	0.558	0.225	4.60432e-218	Up in MM_post vs. HD
BCL6	1.33504e-229	0.354086	0.538	0.197	3.86494e-225	Up in MM_post vs. HD
AHNAK	1.41372e-179	0.353274	0.788	0.531	4.09273e-175	Up in MM_post vs. HD
GBP1	3.15679e-151	0.352493	0.41	0.178	9.13889e-147	Up in MM_post vs. HD
CSF3R	4.70636e-161	0.35245	0.769	0.462	1.36249e-156	Up in MM_post vs. HD
VPS13C	1.80127e-221	0.351208	0.558	0.223	5.21467e-217	Up in MM_post vs. HD
GRK2	2.22383e-197	0.351124	0.69	0.337	6.438e-193	Up in MM_post vs. HD
LRRK2	1.03032e-182	0.350729	0.648	0.317	2.98277e-178	Up in MM_post vs. HD
CDV3	2.44395e-191	0.350005	0.682	0.344	7.07524e-187	Up in MM_post vs. HD
PLEK	2.0559e-190	0.349802	0.866	0.655	5.95184e-186	Up in MM_post vs. HD
DIAPH1	5.2812e-246	0.348109	0.522	0.183	1.52891e-241	Up in MM_post vs. HD
TMEM170B	4.67746e-223	0.347495	0.547	0.206	1.35413e-218	Up in MM_post vs. HD
VCAN	3.06763e-180	0.347007	0.849	0.668	8.8808e-176	Up in MM_post vs. HD
IL10RA	1.96347e-170	0.346709	0.713	0.405	5.68425e-166	Up in MM_post vs. HD
TLR2	1.63975e-206	0.346562	0.566	0.233	4.74707e-202	Up in MM_post vs. HD
SPTLC2	3.42896e-265	0.346268	0.49	0.151	9.92683e-261	Up in MM_post vs. HD
MBNL1	9.22246e-179	0.345292	0.791	0.493	2.6699e-174	Up in MM_post vs. HD
SLC15A3	1.74821e-259	0.34164	0.495	0.155	5.06106e-255	Up in MM_post vs. HD
MYH9	1.95827e-177	0.340592	0.726	0.393	5.66918e-173	Up in MM_post vs. HD
AES	4.7021e-225	0.340434	0.545	0.205	1.36126e-220	Up in MM_post vs. HD
CD93	2.92579e-174	0.338815	0.627	0.297	8.47015e-170	Up in MM_post vs. HD
ZEB2	8.59551e-213	0.337992	0.866	0.672	2.4884e-208	Up in MM_post vs. HD
LPGAT1	9.64394e-253	0.335193	0.486	0.152	2.79192e-248	Up in MM_post vs. HD
TIMP2	6.7399e-183	0.335109	0.663	0.323	1.9512e-178	Up in MM_post vs. HD
DOCK8	6.13812e-176	0.334632	0.698	0.366	1.77699e-171	Up in MM_post vs. HD
FERMT3	5.61745e-181	0.334403	0.657	0.326	1.62625e-176	Up in MM_post vs. HD
MAP2K2	2.59244e-226	0.333765	0.56	0.213	7.50511e-222	Up in MM_post vs. HD
FPR1	3.35886e-165	0.333262	0.826	0.557	9.72389e-161	Up in MM_post vs. HD
GBP2	2.58796e-138	0.3331	0.598	0.339	7.49214e-134	Up in MM_post vs. HD
TNFAIP8	7.67272e-207	0.328551	0.471	0.172	2.22125e-202	Up in MM_post vs. HD
MXD1	1.00843e-159	0.328443	0.687	0.352	2.9194e-155	Up in MM_post vs. HD
ALDH1A1	1.37892e-194	0.328364	0.413	0.141	3.99198e-190	Up in MM_post vs. HD
SIRPA	1.66712e-250	0.326243	0.477	0.145	4.82631e-246	Up in MM_post vs. HD
LIMS1	7.49084e-177	0.326185	0.609	0.288	2.1686e-172	Up in MM_post vs. HD
IFNGR2	1.71566e-154	0.325796	0.754	0.463	4.96683e-150	Up in MM_post vs. HD
GAS7	1.00401e-204	0.325106	0.551	0.217	2.9066e-200	Up in MM_post vs. HD
CD44	6.61988e-254	0.323091	0.918	0.772	1.91645e-249	Up in MM_post vs. HD
TAGAP	1.92323e-228	0.3228	0.421	0.127	5.56774e-224	Up in MM_post vs. HD
S100A12	2.03767e-115	0.321881	0.844	0.678	5.89906e-111	Up in MM_post vs. HD
BCLAF1	1.5755e-176	0.321876	0.597	0.278	4.56107e-172	Up in MM_post vs. HD
RHOU	1.26506e-291	0.321052	0.328	0.056	3.66234e-287	Up in MM_post vs. HD
MAP4K4	8.63106e-220	0.319747	0.484	0.165	2.49869e-215	Up in MM_post vs. HD
OTUD1	1.36329e-176	0.319332	0.46	0.183	3.94673e-172	Up in MM_post vs. HD
RAB27A	9.49638e-187	0.317806	0.558	0.233	2.7492e-182	Up in MM_post vs. HD
SGK1	1.70352e-123	0.317678	0.613	0.345	4.93168e-119	Up in MM_post vs. HD
IGSF6	6.25513e-142	0.317639	0.722	0.444	1.81086e-137	Up in MM_post vs. HD
HIST1H4C	3.85753e-194	0.316781	0.437	0.154	1.11675e-189	Up in MM_post vs. HD
PPIF	1.1707e-179	0.315884	0.471	0.185	3.38917e-175	Up in MM_post vs. HD
PPP1R15A	8.60745e-140	0.315226	0.803	0.601	2.49186e-135	Up in MM_post vs. HD
CLEC4E	1.54576e-144	0.313884	0.533	0.255	4.47498e-140	Up in MM_post vs. HD
ITPRIP	4.22595e-296	0.313462	0.357	0.067	1.22341e-291	Up in MM_post vs. HD
NFIL3	1.07971e-230	0.31343	0.412	0.12	3.12576e-226	Up in MM_post vs. HD
VIM	0	0.313207	0.992	0.967	0	Up in MM_post vs. HD
ZC3H12A	1.01458e-236	0.312927	0.374	0.098	2.93721e-232	Up in MM_post vs. HD
XIST	7.7587e-122	0.312791	0.473	0.236	2.24614e-117	Up in MM_post vs. HD
ZNF207	9.05313e-162	0.311495	0.626	0.309	2.62088e-157	Up in MM_post vs. HD
IVNS1ABP	1.6036e-167	0.310056	0.529	0.23	4.64241e-163	Up in MM_post vs. HD
DUSP2	3.74932e-114	0.30992	0.516	0.281	1.08543e-109	Up in MM_post vs. HD
CPVL	1.30588e-133	0.309298	0.757	0.515	3.78053e-129	Up in MM_post vs. HD
COL4A3BP	5.79725e-215	0.309087	0.494	0.175	1.67831e-210	Up in MM_post vs. HD
LGALS3	7.5909e-153	0.308327	0.815	0.585	2.19757e-148	Up in MM_post vs. HD
CTDNEP1	1.02133e-183	0.30821	0.565	0.242	2.95676e-179	Up in MM_post vs. HD
GOLGB1	1.76682e-273	0.307282	0.352	0.074	5.11494e-269	Up in MM_post vs. HD
MAP3K2	1.57839e-187	0.306613	0.515	0.203	4.56943e-183	Up in MM_post vs. HD
CKAP4	3.88498e-159	0.306477	0.518	0.228	1.1247e-154	Up in MM_post vs. HD
MT-ATP8	0	0.305966	0.323	0.048	0	Up in MM_post vs. HD
ROCK1	5.42886e-162	0.304361	0.588	0.28	1.57166e-157	Up in MM_post vs. HD
NFKB1	1.12589e-191	0.304081	0.466	0.171	3.25944e-187	Up in MM_post vs. HD
ACAP2	1.14627e-152	0.303902	0.649	0.332	3.31846e-148	Up in MM_post vs. HD
ANXA1	8.82655e-204	0.303817	0.899	0.756	2.55529e-199	Up in MM_post vs. HD
KLF10	8.1214e-134	0.303287	0.58	0.307	2.35115e-129	Up in MM_post vs. HD
QKI	1.04991e-141	0.299694	0.686	0.374	3.03949e-137	Up in MM_post vs. HD
GRB2	1.55784e-138	0.299475	0.763	0.488	4.50995e-134	Up in MM_post vs. HD
PTBP3	4.19054e-161	0.299086	0.582	0.268	1.21316e-156	Up in MM_post vs. HD
ALOX5AP	2.39759e-127	0.298154	0.461	0.213	6.94102e-123	Up in MM_post vs. HD
EMILIN2	4.31337e-199	0.297621	0.501	0.185	1.24872e-194	Up in MM_post vs. HD
PRRC2C	1.57105e-137	0.29728	0.659	0.369	4.54818e-133	Up in MM_post vs. HD
CLTC	9.79574e-185	0.296893	0.541	0.219	2.83587e-180	Up in MM_post vs. HD
PLEKHF2	2.02319e-221	0.296141	0.352	0.093	5.85715e-217	Up in MM_post vs. HD
SRSF7	2.32665e-137	0.295667	0.669	0.374	6.73565e-133	Up in MM_post vs. HD
ATP13A3	1.3557e-216	0.295204	0.365	0.1	3.92476e-212	Up in MM_post vs. HD
PER1	1.46502e-224	0.294801	0.417	0.123	4.24123e-220	Up in MM_post vs. HD
ACTN4	8.38521e-184	0.294097	0.527	0.213	2.42752e-179	Up in MM_post vs. HD
NIPBL	6.07882e-211	0.292907	0.448	0.148	1.75982e-206	Up in MM_post vs. HD
JDP2	6.76258e-228	0.29184	0.407	0.116	1.95777e-223	Up in MM_post vs. HD
FAM107B	1.20893e-161	0.291689	0.465	0.191	3.49985e-157	Up in MM_post vs. HD
GNB1	6.41489e-148	0.291515	0.654	0.337	1.85711e-143	Up in MM_post vs. HD
ABHD17A	6.69913e-245	0.29138	0.424	0.119	1.9394e-240	Up in MM_post vs. HD
LENG8	1.39726e-176	0.289989	0.524	0.213	4.04508e-172	Up in MM_post vs. HD
EMB	5.27043e-156	0.28949	0.438	0.175	1.52579e-151	Up in MM_post vs. HD
GPCPD1	2.34113e-152	0.289253	0.587	0.275	6.77758e-148	Up in MM_post vs. HD
PLK3	1.2181e-151	0.289099	0.471	0.205	3.52641e-147	Up in MM_post vs. HD
SETX	1.76403e-193	0.288862	0.47	0.169	5.10688e-189	Up in MM_post vs. HD
MAP2K3	3.28948e-137	0.288831	0.632	0.328	9.52305e-133	Up in MM_post vs. HD
USF2	1.95463e-218	0.287723	0.457	0.149	5.65865e-214	Up in MM_post vs. HD
NABP1	5.02386e-198	0.287589	0.375	0.114	1.45441e-193	Up in MM_post vs. HD
JAK1	3.34481e-138	0.287441	0.641	0.334	9.68322e-134	Up in MM_post vs. HD
DNAAF1	1.55379e-257	0.28738	0.237	0.027	4.49821e-253	Up in MM_post vs. HD
DDX3X	3.53458e-123	0.286328	0.79	0.538	1.02326e-118	Up in MM_post vs. HD
TALDO1	4.1291e-193	0.286264	0.892	0.726	1.19537e-188	Up in MM_post vs. HD
PTPRC	3.02981e-214	0.285877	0.914	0.77	8.77131e-210	Up in MM_post vs. HD
PJA2	4.54318e-171	0.285808	0.526	0.218	1.31525e-166	Up in MM_post vs. HD
MTF1	2.04977e-230	0.285745	0.39	0.107	5.93407e-226	Up in MM_post vs. HD
EIF5	3.4958e-131	0.285397	0.662	0.364	1.01203e-126	Up in MM_post vs. HD
AQP9	6.4059e-140	0.284909	0.402	0.164	1.85451e-135	Up in MM_post vs. HD
CCL3	4.48119e-51	0.283871	0.69	0.608	1.29731e-46	Up in MM_post vs. HD
TLR4	1.16538e-154	0.282667	0.546	0.244	3.37377e-150	Up in MM_post vs. HD
ZNF106	7.37107e-126	0.282603	0.663	0.378	2.13392e-121	Up in MM_post vs. HD
MT-ND3	0	0.282467	0.991	0.99	0	Up in MM_post vs. HD
CAPG	5.21546e-110	0.281792	0.677	0.402	1.50988e-105	Up in MM_post vs. HD
PTTG1IP	2.2262e-184	0.280943	0.481	0.183	6.44485e-180	Up in MM_post vs. HD
DDX17	5.30306e-120	0.280383	0.748	0.46	1.53524e-115	Up in MM_post vs. HD
HLA-DQB1	2.44281e-98	0.280028	0.765	0.578	7.07193e-94	Up in MM_post vs. HD
APLP2	1.57166e-159	0.27982	0.874	0.708	4.54996e-155	Up in MM_post vs. HD
KCTD12	4.95122e-110	0.279714	0.69	0.426	1.43338e-105	Up in MM_post vs. HD
IGHD	1.19863e-208	0.279664	0.128	0	3.47003e-204	Up in MM_post vs. HD
SERPINB9	4.27732e-115	0.279534	0.47	0.237	1.23828e-110	Up in MM_post vs. HD
ITGAM	5.06948e-135	0.279474	0.577	0.281	1.46762e-130	Up in MM_post vs. HD
SQSTM1	8.49422e-132	0.279392	0.602	0.315	2.45908e-127	Up in MM_post vs. HD
RILPL2	8.15537e-118	0.279081	0.726	0.463	2.36098e-113	Up in MM_post vs. HD
IGF2R	9.27416e-246	0.279031	0.363	0.085	2.68487e-241	Up in MM_post vs. HD
TET2	1.28668e-182	0.278064	0.489	0.184	3.72494e-178	Up in MM_post vs. HD
SAP30	8.20405e-230	0.277792	0.338	0.08	2.37507e-225	Up in MM_post vs. HD
BIN2	9.8099e-131	0.277178	0.652	0.344	2.83997e-126	Up in MM_post vs. HD
IL6	5.06601e-189	0.277132	0.141	0.008	1.46661e-184	Up in MM_post vs. HD
C5AR1	2.72728e-98	0.276959	0.722	0.506	7.89547e-94	Up in MM_post vs. HD
IGHA1	0	0.276842	0.241	0.013	0	Up in MM_post vs. HD
ATP2B1	7.63296e-99	0.27633	0.665	0.428	2.20974e-94	Up in MM_post vs. HD
CTSH	6.06643e-116	0.274958	0.72	0.44	1.75623e-111	Up in MM_post vs. HD
S100A8	4.41296e-193	0.274425	0.985	0.943	1.27755e-188	Up in MM_post vs. HD
SLC43A2	1.30681e-121	0.274253	0.56	0.293	3.7832e-117	Up in MM_post vs. HD
NIN	2.12703e-174	0.274087	0.466	0.178	6.15776e-170	Up in MM_post vs. HD
UBE2M	4.03933e-230	0.273554	0.411	0.116	1.16939e-225	Up in MM_post vs. HD
GBP5	9.29087e-155	0.272991	0.282	0.084	2.68971e-150	Up in MM_post vs. HD
CYTH1	2.04735e-156	0.272919	0.508	0.216	5.92708e-152	Up in MM_post vs. HD
IL6R	8.13938e-187	0.272897	0.438	0.153	2.35635e-182	Up in MM_post vs. HD
HIF1A	2.169e-111	0.27282	0.689	0.397	6.27925e-107	Up in MM_post vs. HD
HLA-F	3.37529e-107	0.272702	0.649	0.398	9.77147e-103	Up in MM_post vs. HD
BNIP2	1.60627e-121	0.272369	0.65	0.362	4.65015e-117	Up in MM_post vs. HD
MACF1	1.64904e-213	0.272354	0.39	0.113	4.77397e-209	Up in MM_post vs. HD
MCL1	1.80481e-170	0.271888	0.914	0.761	5.22491e-166	Up in MM_post vs. HD
XRCC5	1.90517e-125	0.271739	0.648	0.354	5.51545e-121	Up in MM_post vs. HD
CD14	1.36142e-112	0.270958	0.843	0.681	3.94131e-108	Up in MM_post vs. HD
PTEN	4.08729e-135	0.270506	0.58	0.288	1.18327e-130	Up in MM_post vs. HD
TXN	4.96458e-103	0.27049	0.785	0.514	1.43725e-98	Up in MM_post vs. HD
EFHD2	2.1158e-115	0.270472	0.83	0.587	6.12523e-111	Up in MM_post vs. HD
OSBPL8	6.49852e-126	0.270376	0.585	0.304	1.88132e-121	Up in MM_post vs. HD
SAMHD1	1.89353e-123	0.26975	0.822	0.633	5.48178e-119	Up in MM_post vs. HD
FOXN3	7.02708e-160	0.269411	0.51	0.215	2.03434e-155	Up in MM_post vs. HD
EHBP1L1	3.06397e-131	0.269354	0.577	0.286	8.87018e-127	Up in MM_post vs. HD
RBMS1	6.0102e-129	0.269319	0.59	0.298	1.73995e-124	Up in MM_post vs. HD
HNRNPU	2.69961e-110	0.269309	0.782	0.54	7.81537e-106	Up in MM_post vs. HD
RAB32	1.40639e-116	0.269192	0.688	0.393	4.0715e-112	Up in MM_post vs. HD
FPR2	4.32867e-171	0.26884	0.428	0.154	1.25315e-166	Up in MM_post vs. HD
SF3B1	2.2113e-117	0.267184	0.655	0.365	6.40172e-113	Up in MM_post vs. HD
FAM120A	2.77315e-126	0.266252	0.6	0.311	8.02826e-122	Up in MM_post vs. HD
PAK2	2.99097e-114	0.265484	0.687	0.396	8.65887e-110	Up in MM_post vs. HD
IQGAP1	4.40857e-121	0.265251	0.866	0.649	1.27628e-116	Up in MM_post vs. HD
STEAP4	1.3991e-156	0.265165	0.295	0.088	4.0504e-152	Up in MM_post vs. HD
CD81	4.6066e-229	0.263773	0.332	0.077	1.33361e-224	Up in MM_post vs. HD
UBR4	3.86012e-176	0.263524	0.441	0.159	1.1175e-171	Up in MM_post vs. HD
KIAA0930	3.65747e-148	0.26308	0.537	0.237	1.05884e-143	Up in MM_post vs. HD
SPAG9	3.47132e-209	0.262156	0.359	0.098	1.00495e-204	Up in MM_post vs. HD
ACTN1	1.17303e-171	0.262086	0.419	0.149	3.39591e-167	Up in MM_post vs. HD
OGFRL1	3.72515e-110	0.262033	0.648	0.367	1.07843e-105	Up in MM_post vs. HD
RHOQ	8.66319e-159	0.261265	0.455	0.18	2.50799e-154	Up in MM_post vs. HD
STAT3	1.45245e-146	0.260762	0.526	0.232	4.20485e-142	Up in MM_post vs. HD
SQOR	2.74283e-133	0.260728	0.56	0.268	7.94048e-129	Up in MM_post vs. HD
BHLHE40	4.2107e-161	0.259627	0.333	0.108	1.219e-156	Up in MM_post vs. HD
FKBP5	6.47198e-225	0.259533	0.338	0.081	1.87364e-220	Up in MM_post vs. HD
HSPA1A	3.53651e-148	0.259329	0.47	0.197	1.02382e-143	Up in MM_post vs. HD
AC245128.3	2.22448e-128	0.25833	0.53	0.248	6.43986e-124	Up in MM_post vs. HD
CCDC88B	8.3288e-182	0.258291	0.404	0.135	2.41119e-177	Up in MM_post vs. HD
NAIP	3.92199e-154	0.258253	0.469	0.189	1.13542e-149	Up in MM_post vs. HD
CD63	4.00667e-92	0.257734	0.751	0.509	1.15993e-87	Up in MM_post vs. HD
DNAJA1	1.66705e-102	0.257606	0.674	0.402	4.82612e-98	Up in MM_post vs. HD
ANKRD11	4.52815e-137	0.257287	0.501	0.226	1.3109e-132	Up in MM_post vs. HD
HMGB2	9.9416e-87	0.256569	0.707	0.473	2.87809e-82	Up in MM_post vs. HD
BLVRB	7.80503e-104	0.256209	0.804	0.581	2.25955e-99	Up in MM_post vs. HD
SH3BP5	1.72234e-170	0.255785	0.374	0.124	4.98617e-166	Up in MM_post vs. HD
HNRNPD	1.08712e-107	0.255479	0.67	0.385	3.1472e-103	Up in MM_post vs. HD
MYO1G	7.96749e-100	0.255394	0.669	0.397	2.30659e-95	Up in MM_post vs. HD
TNFAIP2	1.05526e-81	0.25431	0.729	0.514	3.05497e-77	Up in MM_post vs. HD
GRASP	2.43168e-253	0.254143	0.252	0.034	7.03971e-249	Up in MM_post vs. HD
MYCBP2	5.27901e-119	0.254005	0.547	0.278	1.52827e-114	Up in MM_post vs. HD
AGTPBP1	8.12515e-170	0.253843	0.391	0.133	2.35223e-165	Up in MM_post vs. HD
NINJ1	2.50531e-81	0.253065	0.71	0.5	7.25288e-77	Up in MM_post vs. HD
JMJD1C	4.70452e-124	0.252657	0.516	0.247	1.36196e-119	Up in MM_post vs. HD
LDLR	1.56081e-224	0.252365	0.268	0.049	4.51855e-220	Up in MM_post vs. HD
CXCL8	5.46266e-60	0.252234	0.745	0.635	1.58144e-55	Up in MM_post vs. HD
RBM47	7.6174e-131	0.251832	0.509	0.235	2.20524e-126	Up in MM_post vs. HD
PRKCD	3.40356e-149	0.251706	0.485	0.204	9.85332e-145	Up in MM_post vs. HD
COPA	8.05271e-156	0.251366	0.473	0.189	2.33126e-151	Up in MM_post vs. HD
FAM198B	1.35153e-152	0.251333	0.433	0.167	3.91267e-148	Up in MM_post vs. HD
FYN	3.03261e-149	0.251197	0.471	0.194	8.77942e-145	Up in MM_post vs. HD
NFKBIZ	1.03635e-127	0.251077	0.873	0.745	3.00023e-123	Up in MM_post vs. HD
FOSL2	1.08092e-110	0.25083	0.611	0.325	3.12926e-106	Up in MM_post vs. HD
CD163	2.91798e-158	0.25005	0.384	0.135	8.44756e-154	Up in MM_post vs. HD
HBB	0	0.572761	0.952	0.759	0	Up in MM_post vs. MM_pre
HBA1	3.77783e-247	0.599036	0.806	0.507	1.09368e-242	Up in MM_post vs. MM_pre
HBA2	8.48997e-247	0.574824	0.868	0.625	2.45785e-242	Up in MM_post vs. MM_pre
PTGS2	8.08861e-131	0.519647	0.561	0.247	2.34165e-126	Up in MM_post vs. MM_pre
IL1B	4.25881e-105	0.513557	0.757	0.539	1.23293e-100	Up in MM_post vs. MM_pre
CCL4L2	5.7176e-62	0.486279	0.504	0.304	1.65525e-57	Up in MM_post vs. MM_pre
CCL4	1.96744e-57	0.450992	0.6	0.429	5.69574e-53	Up in MM_post vs. MM_pre
TNFAIP3	1.58628e-138	0.443396	0.819	0.604	4.59227e-134	Up in MM_post vs. MM_pre
CCL3L1	1.9793e-61	0.424937	0.63	0.434	5.73007e-57	Up in MM_post vs. MM_pre
AC020656.1	1.51159e-84	0.395613	0.674	0.472	4.37605e-80	Up in MM_post vs. MM_pre
G0S2	6.96062e-75	0.36589	0.789	0.595	2.0151e-70	Up in MM_post vs. MM_pre
CA1	8.13283e-122	0.352475	0.386	0.116	2.35445e-117	Up in MM_post vs. MM_pre
CCL3	2.22014e-45	0.344887	0.69	0.573	6.42731e-41	Up in MM_post vs. MM_pre
CXCL8	4.33562e-60	0.343213	0.745	0.552	1.25516e-55	Up in MM_post vs. MM_pre
PDE4B	4.48312e-84	0.341754	0.657	0.418	1.29786e-79	Up in MM_post vs. MM_pre
HBD	5.80022e-104	0.341303	0.393	0.145	1.67916e-99	Up in MM_post vs. MM_pre
EREG	4.87899e-53	0.335798	0.493	0.293	1.41247e-48	Up in MM_post vs. MM_pre
C15orf48	3.84182e-51	0.326516	0.318	0.154	1.11221e-46	Up in MM_post vs. MM_pre
NLRP3	2.58095e-69	0.304965	0.721	0.526	7.47185e-65	Up in MM_post vs. MM_pre
S100A12	6.45134e-68	0.297834	0.844	0.705	1.86766e-63	Up in MM_post vs. MM_pre
AHSP	4.39377e-96	0.296619	0.348	0.116	1.272e-91	Up in MM_post vs. MM_pre
RETN	9.91611e-46	0.289724	0.643	0.473	2.87071e-41	Up in MM_post vs. MM_pre
ICAM1	8.92387e-59	0.288047	0.587	0.386	2.58346e-54	Up in MM_post vs. MM_pre
AC007952.4	1.6872e-48	0.276685	0.544	0.387	4.88444e-44	Up in MM_post vs. MM_pre
CXCL2	5.1616e-30	0.272673	0.468	0.33	1.49428e-25	Up in MM_post vs. MM_pre
CD83	7.05021e-47	0.270336	0.652	0.514	2.04104e-42	Up in MM_post vs. MM_pre
PADI4	1.49173e-52	0.268333	0.387	0.208	4.31855e-48	Up in MM_post vs. MM_pre
RIPK2	1.11044e-55	0.266364	0.546	0.365	3.21472e-51	Up in MM_post vs. MM_pre
ALOX5AP	2.10469e-47	0.262252	0.461	0.275	6.09308e-43	Up in MM_post vs. MM_pre
SOD2	3.73998e-99	0.256822	0.922	0.874	1.08272e-94	Up in MM_post vs. MM_pre
FOLR3	3.22097e-43	0.254819	0.34	0.185	9.32471e-39	Up in MM_post vs. MM_pre
PLAUR	2.61083e-61	0.253379	0.834	0.746	7.55835e-57	Up in MM_post vs. MM_pre
IRS2	4.70474e-49	0.250585	0.607	0.434	1.36202e-44	Up in MM_post vs. MM_pre

## Sheet: Table 10
Supplementary table 10. Downregulated genes in HD BM, MM BM Pre and MM BM Post monocytes compared with each other.
Gene symbol	p_val	avg_logFC	pct.1	pct.2	p_val_adj	group
RPS6	0	-0.25003	0.974	0.996	0	Down in MM_pre vs. HD
RPL27	0	-0.253605	0.964	0.985	0	Down in MM_pre vs. HD
RPL23	0	-0.256053	0.972	0.987	0	Down in MM_pre vs. HD
RPS11	0	-0.257709	0.967	0.995	0	Down in MM_pre vs. HD
POLR2L	3.03343e-120	-0.263542	0.734	0.762	8.78178e-116	Down in MM_pre vs. HD
AC114760.2	5.93228e-63	-0.264418	0.069	0.206	1.7174e-58	Down in MM_pre vs. HD
RPS29	0	-0.266572	0.991	0.997	0	Down in MM_pre vs. HD
TOMM7	1.38384e-289	-0.270051	0.89	0.912	4.00621e-285	Down in MM_pre vs. HD
NAP1L1	1.86655e-115	-0.270552	0.791	0.807	5.40365e-111	Down in MM_pre vs. HD
PET100	2.32726e-104	-0.281552	0.623	0.691	6.73741e-100	Down in MM_pre vs. HD
LYPD2	5.71191e-42	-0.291571	0.066	0.179	1.6536e-37	Down in MM_pre vs. HD
C6orf48	2.58219e-64	-0.296934	0.313	0.426	7.47545e-60	Down in MM_pre vs. HD
RPL35	0	-0.301671	0.952	0.983	0	Down in MM_pre vs. HD
HES1	3.64948e-76	-0.309372	0.024	0.166	1.05652e-71	Down in MM_pre vs. HD
RPLP2	0	-0.311525	0.99	0.999	0	Down in MM_pre vs. HD
RAB24	2.74946e-67	-0.313687	0.236	0.374	7.9597e-63	Down in MM_pre vs. HD
RBMX	2.39465e-85	-0.317209	0.477	0.57	6.93252e-81	Down in MM_pre vs. HD
RPL38	0	-0.326342	0.949	0.983	0	Down in MM_pre vs. HD
FOS	5.05437e-238	-0.327708	0.884	0.952	1.46324e-233	Down in MM_pre vs. HD
RPL7	0	-0.369724	0.971	0.995	0	Down in MM_pre vs. HD
CD52	1.06211e-184	-0.3752	0.751	0.876	3.07482e-180	Down in MM_pre vs. HD
SNHG25	2.15854e-97	-0.378736	0.36	0.518	6.24899e-93	Down in MM_pre vs. HD
RPS20	0	-0.412762	0.934	0.987	0	Down in MM_pre vs. HD
RPL13A	0	-0.456763	0.958	0.999	0	Down in MM_pre vs. HD
POLD4	2.78538e-169	-0.490665	0.273	0.512	8.06366e-165	Down in MM_pre vs. HD
RPL27A	0	-0.491902	0.936	0.998	0	Down in MM_pre vs. HD
EEF1G	9.23085e-256	-0.600201	0.104	0.463	2.67233e-251	Down in MM_pre vs. HD
GABARAP	0	-0.611531	0.777	0.929	0	Down in MM_pre vs. HD
RPL36A	0	-0.630674	0.89	0.979	0	Down in MM_pre vs. HD
RPL31	0	-0.637936	0.877	0.988	0	Down in MM_pre vs. HD
RPL17	0	-0.697226	0.795	0.947	0	Down in MM_pre vs. HD
RPS17	0	-1.04978	0.729	0.984	0	Down in MM_pre vs. HD
TYROBP	0	-0.253016	0.98	0.999	0	Down in MM_post vs. HD
RPS11	0	-0.253875	0.964	0.995	0	Down in MM_post vs. HD
RPS29	0	-0.254747	0.982	0.997	0	Down in MM_post vs. HD
RGS2	3.2897e-79	-0.261095	0.62	0.711	9.52367e-75	Down in MM_post vs. HD
RPS19	0	-0.262414	0.976	0.998	0	Down in MM_post vs. HD
PSAP	0	-0.264639	0.943	0.981	0	Down in MM_post vs. HD
CALM2	1.84482e-304	-0.267574	0.866	0.903	5.34075e-300	Down in MM_post vs. HD
TPPP3	6.95235e-59	-0.268457	0.115	0.228	2.0127e-54	Down in MM_post vs. HD
CD79B	1.28913e-71	-0.270422	0.083	0.209	3.73204e-67	Down in MM_post vs. HD
ABI3	2.76879e-50	-0.276594	0.224	0.321	8.01565e-46	Down in MM_post vs. HD
TXNIP	1.48607e-103	-0.276983	0.609	0.71	4.30219e-99	Down in MM_post vs. HD
POLR2L	2.24906e-163	-0.278624	0.719	0.762	6.51103e-159	Down in MM_post vs. HD
CIRBP	8.27328e-105	-0.279765	0.589	0.627	2.39512e-100	Down in MM_post vs. HD
LSP1	1.30624e-222	-0.288975	0.774	0.848	3.78157e-218	Down in MM_post vs. HD
RPLP2	0	-0.29515	0.98	0.999	0	Down in MM_post vs. HD
HLA-DRB5	5.89492e-106	-0.297013	0.54	0.75	1.70658e-101	Down in MM_post vs. HD
AC114760.2	4.85409e-119	-0.298894	0.043	0.206	1.40526e-114	Down in MM_post vs. HD
VMO1	2.40603e-95	-0.301172	0.024	0.154	6.96545e-91	Down in MM_post vs. HD
LST1	0	-0.307511	0.961	0.989	0	Down in MM_post vs. HD
IFI6	7.80675e-70	-0.312639	0.408	0.522	2.26005e-65	Down in MM_post vs. HD
C6orf48	3.17875e-89	-0.31704	0.311	0.426	9.20249e-85	Down in MM_post vs. HD
PET100	3.6231e-161	-0.317152	0.617	0.691	1.04889e-156	Down in MM_post vs. HD
RPL35	0	-0.319063	0.93	0.983	0	Down in MM_post vs. HD
RHOB	1.04814e-73	-0.321778	0.249	0.382	3.03438e-69	Down in MM_post vs. HD
CKB	3.95434e-113	-0.32703	0.041	0.199	1.14478e-108	Down in MM_post vs. HD
HES1	4.75568e-133	-0.329962	0.009	0.166	1.37677e-128	Down in MM_post vs. HD
RBMX	3.81664e-115	-0.330672	0.478	0.57	1.10492e-110	Down in MM_post vs. HD
NPC2	0	-0.330842	0.826	0.898	0	Down in MM_post vs. HD
RPL38	0	-0.335186	0.947	0.983	0	Down in MM_post vs. HD
SMIM25	1.80256e-95	-0.347099	0.502	0.576	5.21841e-91	Down in MM_post vs. HD
RPL7	0	-0.349812	0.953	0.995	0	Down in MM_post vs. HD
JUN	4.75236e-64	-0.352185	0.42	0.499	1.37581e-59	Down in MM_post vs. HD
CRIP1	1.16101e-100	-0.35514	0.518	0.612	3.36112e-96	Down in MM_post vs. HD
STXBP2	3.14432e-259	-0.361148	0.759	0.821	9.10281e-255	Down in MM_post vs. HD
IFITM3	3.00342e-139	-0.361858	0.673	0.78	8.6949e-135	Down in MM_post vs. HD
FOS	1.10391e-238	-0.36637	0.813	0.952	3.19583e-234	Down in MM_post vs. HD
LY6E	7.58849e-109	-0.366969	0.484	0.595	2.19687e-104	Down in MM_post vs. HD
POLD4	2.25277e-129	-0.374139	0.376	0.512	6.52177e-125	Down in MM_post vs. HD
HES4	9.1958e-126	-0.374498	0.065	0.248	2.66218e-121	Down in MM_post vs. HD
RPS20	0	-0.431174	0.915	0.987	0	Down in MM_post vs. HD
RPL13A	0	-0.435574	0.963	0.999	0	Down in MM_post vs. HD
SNHG25	1.57909e-159	-0.43814	0.338	0.518	4.57146e-155	Down in MM_post vs. HD
RHOC	3.95201e-117	-0.445661	0.168	0.354	1.14411e-112	Down in MM_post vs. HD
NAP1L1	0	-0.452519	0.726	0.807	0	Down in MM_post vs. HD
LYPD2	1.02857e-137	-0.459483	0.012	0.179	2.9777e-133	Down in MM_post vs. HD
RPL27A	0	-0.465216	0.941	0.998	0	Down in MM_post vs. HD
RPL17	0	-0.48805	0.855	0.947	0	Down in MM_post vs. HD
GABARAP	0	-0.4932	0.832	0.929	0	Down in MM_post vs. HD
EEF1G	1.54373e-228	-0.495293	0.204	0.463	4.4691e-224	Down in MM_post vs. HD
RPL36A	0	-0.53274	0.896	0.979	0	Down in MM_post vs. HD
FCGR3A	2.13814e-135	-0.566054	0.23	0.446	6.18992e-131	Down in MM_post vs. HD
RPL31	0	-0.580584	0.895	0.988	0	Down in MM_post vs. HD
CD52	0	-0.610363	0.656	0.876	0	Down in MM_post vs. HD
RPS17	0	-0.940998	0.788	0.984	0	Down in MM_post vs. HD
HES4	4.29394e-68	-0.254488	0.065	0.213	1.24309e-63	Down in MM_post vs. MM_pre
EPSTI1	7.84065e-59	-0.25904	0.319	0.5	2.26987e-54	Down in MM_post vs. MM_pre
RRAS	5.57272e-52	-0.261312	0.303	0.454	1.6133e-47	Down in MM_post vs. MM_pre
C3AR1	2.02523e-65	-0.265764	0.238	0.424	5.86304e-61	Down in MM_post vs. MM_pre
LRRC25	3.11685e-57	-0.267	0.473	0.612	9.02328e-53	Down in MM_post vs. MM_pre
OAS1	6.76864e-59	-0.279378	0.398	0.546	1.95952e-54	Down in MM_post vs. MM_pre
TMEM176B	6.73247e-65	-0.286418	0.474	0.726	1.94905e-60	Down in MM_post vs. MM_pre
HLA-DQA2	1.48138e-68	-0.286902	0.097	0.265	4.28858e-64	Down in MM_post vs. MM_pre
CRIP1	1.11932e-63	-0.305499	0.518	0.672	3.24043e-59	Down in MM_post vs. MM_pre
RHOB	4.80502e-68	-0.307989	0.249	0.436	1.39105e-63	Down in MM_post vs. MM_pre
MX1	1.71316e-65	-0.308356	0.273	0.459	4.95958e-61	Down in MM_post vs. MM_pre
RHOC	1.16713e-59	-0.321418	0.168	0.332	3.37884e-55	Down in MM_post vs. MM_pre
HMOX1	2.05183e-79	-0.33729	0.33	0.524	5.94005e-75	Down in MM_post vs. MM_pre
MZB1	1.27806e-133	-0.344513	0.079	0.313	3.7e-129	Down in MM_post vs. MM_pre
IGLC2	2.62367e-15	-0.352119	0.381	0.416	7.59551e-11	Down in MM_post vs. MM_pre
IFITM3	3.23923e-85	-0.357458	0.673	0.786	9.37758e-81	Down in MM_post vs. MM_pre
IFITM1	4.46664e-90	-0.378106	0.135	0.337	1.29309e-85	Down in MM_post vs. MM_pre
STXBP2	1.43107e-201	-0.395343	0.759	0.9	4.14295e-197	Down in MM_post vs. MM_pre
CDKN1C	1.88087e-57	-0.398612	0.115	0.267	5.44513e-53	Down in MM_post vs. MM_pre
ISG15	4.78011e-100	-0.414546	0.426	0.635	1.38384e-95	Down in MM_post vs. MM_pre
FCGR3A	6.06382e-44	-0.416335	0.23	0.367	1.75548e-39	Down in MM_post vs. MM_pre
TXNIP	2.66483e-159	-0.453984	0.609	0.801	7.71468e-155	Down in MM_post vs. MM_pre
IFI6	1.99667e-149	-0.481417	0.408	0.676	5.78037e-145	Down in MM_post vs. MM_pre
IFI44L	3.20104e-154	-0.484086	0.188	0.482	9.26702e-150	Down in MM_post vs. MM_pre
APOBEC3A	1.57803e-147	-0.493791	0.302	0.615	4.56839e-143	Down in MM_post vs. MM_pre
LY6E	1.50791e-201	-0.551856	0.484	0.75	4.36539e-197	Down in MM_post vs. MM_pre
IGLC3	2.0106e-85	-0.618271	0.134	0.318	5.8207e-81	Down in MM_post vs. MM_pre
IGHG4	3.01665e-215	-0.624254	0.055	0.351	8.73319e-211	Down in MM_post vs. MM_pre
JCHAIN	0	-0.760413	0.143	0.561	0	Down in MM_post vs. MM_pre
IGHG3	1.60571e-163	-0.880799	0.182	0.438	4.64852e-159	Down in MM_post vs. MM_pre
IGKC	2.36399e-267	-0.977603	0.7	0.791	6.84374e-263	Down in MM_post vs. MM_pre
IGHG1	2.88985e-249	-1.00481	0.083	0.418	8.3661e-245	Down in MM_post vs. MM_pre

[truncated: 2 more sheets: Table 11, Related to Table 11]
